# Supplementary material for: Machine Learning, Deep Learning, and Data Preprocessing Techniques for Detecting, Predicting, and Monitoring Stress and Stress-Related Mental Disorders: Scoping Review
Source: JMIR Ment Health. 2024 Aug 21;11:e53714. doi: 10.2196/53714 (PMC11375388; doi:10.2196/53714)
Supplement: Multimedia Appendix 1 [file mental_v11i1e53714_app1.xlsx]

## Sheet: ACM
Authors	Year	Title	Publication	Volume	Issue	Article Number	Month and Year	Page Count	DOI
May Young, Alan J. Hu, and Guy G. F. Lemieux	2022	Cache Abstraction for Data Race Detection in Heterogeneous Systems with Non-coherent Accelerators	ACM Trans. Embed. Comput. Syst	22	1	6	2024-01-23	25	https://doi-org.srv-proxy1.library.tamu.edu/10.1145/3535457
Li-Yong Shen and Ron Goldman	2017	Implicitizing Rational Tensor Product Surfaces Using the Resultant of Three Moving Planes	ACM Trans. Graph	36	5	167	2024-10-17	14	https://doi-org.srv-proxy1.library.tamu.edu/10.1145/3119909
Sarah E. Fox, Amanda Menking, Jordan Eschler, and Uba Backonja	2020	Multiples Over Models: Interrogating the Past and Collectively Reimagining the Future of Menstrual Sensemaking	ACM Trans. Comput.-Hum. Interact	27	4	22	2024-08-20	24	https://doi-org.srv-proxy1.library.tamu.edu/10.1145/3397178
Chen Li, William K. Cheung, Jiming Liu, and Joseph K. Ng	2018	Automatic Extraction of Behavioral Patterns for Elderly Mobility and Daily Routine Analysis	ACM Trans. Intell. Syst. Technol	9	5	54	2024-09-18	26	https://doi-org.srv-proxy1.library.tamu.edu/10.1145/3178116
D. De Venuto, V. F. Annese, G. Mezzina, F. Scioscia, M. Ruta, E. Di Sciascio, and A. Sangiovanni Vincentelli	2018	A Mobile Health System for Neurocognitive Impairment Evaluation Based on P300 Detection	ACM Trans. Cyber-Phys. Syst	2	4	31	2024-10-18	21	https://doi-org.srv-proxy1.library.tamu.edu/10.1145/3140236
Liane Makatura, Minghao Guo, Adriana Schulz, Justin Solomon, and Wojciech Matusik	2021	Pareto gamuts: exploring optimal designs across varying contexts	ACM Trans. Graph	40	4	171	2024-08-21	17	https://doi-org.srv-proxy1.library.tamu.edu/10.1145/3450626.3459750
Jessica Hoffmann and Constantine Caramanis	2019	Learning Graphs from Noisy Epidemic Cascades	Proc. ACM Meas. Anal. Comput. Syst	3	2	40	2024-06-19	34	https://doi-org.srv-proxy1.library.tamu.edu/10.1145/3341617.3326155
Florian Schaule, Jan Ole Johanssen, Bernd Bruegge, and Vivian Loftness	2018	Employing Consumer Wearables to Detect Office Workers' Cognitive Load for Interruption Management	Proc. ACM Interact. Mob. Wearable Ubiquitous Technol	2	1	32	2024-03-18	20	https://doi-org.srv-proxy1.library.tamu.edu/10.1145/3191764
Ziqi Wang, Peng Song, and Mark Pauly	2021	MOCCA: modeling and optimizing cone-joints for complex assemblies	ACM Trans. Graph	40	4	181	2024-08-21	14	https://doi-org.srv-proxy1.library.tamu.edu/10.1145/3450626.3459680
Yanwei Yu, Lei Cao, Elke A. Rundensteiner, and Qin Wang	2017	Outlier Detection over Massive-Scale Trajectory Streams	ACM Trans. Database Syst	42	2	10	2024-06-17	33	https://doi-org.srv-proxy1.library.tamu.edu/10.1145/3013527
Rakesh Kumar and Boris Grot	2022	Shooting Down the Server Front-End Bottleneck	ACM Trans. Comput. Syst	38	3‚Äì4	7	2024-11-20	30	https://doi-org.srv-proxy1.library.tamu.edu/10.1145/3484492
Mehrdad Salimitari, Shameek Bhattacharjee, Mainak Chatterjee, and Yaser P. Fallah	2020	A Prospect Theoretic Approach for Trust Management in IoT Networks Under Manipulation Attacks	ACM Trans. Sen. Netw	16	3	26	2024-08-20	26	https://doi-org.srv-proxy1.library.tamu.edu/10.1145/3392058
Erol Aygar, Colin Ware, and David Rogers	2018	The Contribution of Stereoscopic and Motion Depth Cues to the Perception of Structures in 3D Point Clouds	ACM Trans. Appl. Percept	15	2	9	2024-04-18	13	https://doi-org.srv-proxy1.library.tamu.edu/10.1145/3147914
Subhash Lakshminarayana, Teo Zhan Teng, Rui Tan, and David K. Y. Yau	2018	Modeling and Detecting False Data Injection Attacks against Railway Traction Power Systems	ACM Trans. Cyber-Phys. Syst	2	4	28	2024-10-18	29	https://doi-org.srv-proxy1.library.tamu.edu/10.1145/3226030
Ian Arawjo and Ariam Mogos	2021	Intercultural Computing Education: Toward Justice Across Difference	ACM Trans. Comput. Educ	21	4	30	2024-12-21	33	https://doi-org.srv-proxy1.library.tamu.edu/10.1145/3458037
Dayiheng Liu, Yang Xue, Feng He, Yuanyuan Chen, and Jiancheng Lv	2019	Œº-Forcing: Training Variational Recurrent Autoencoders for Text Generation	ACM Trans. Asian Low-Resour. Lang. Inf. Process	19	1	12	2024-01-20	17	https://doi-org.srv-proxy1.library.tamu.edu/10.1145/3341110
S.-Kazem Shekofteh, Hamid Noori, Mahmoud Naghibzadeh, Hadi Sadoghi Yazdi, and Holger Fr√∂ning	2019	Metric Selection for GPU Kernel Classification	ACM Trans. Archit. Code Optim	15	4	68	2024-12-18	27	https://doi-org.srv-proxy1.library.tamu.edu/10.1145/3295690
Amit Seal Ami, Kaushal Kafle, Kevin Moran, Adwait Nadkarni, and Denys Poshyvanyk	2021	Systematic Mutation-Based Evaluation of the Soundness of Security-Focused Android Static Analysis Techniques	ACM Trans. Priv. Secur	24	3	15	2024-08-21	37	https://doi-org.srv-proxy1.library.tamu.edu/10.1145/3439802
Lishan Yang, Bin Nie, Adwait Jog, and Evgenia Smirni	2021	SUGAR: Speeding Up GPGPU Application Resilience Estimation with Input Sizing	Proc. ACM Meas. Anal. Comput. Syst	5	1	1	2024-03-21	29	https://doi-org.srv-proxy1.library.tamu.edu/10.1145/3447375
Jiaying Liu, Sijie Song, Chunhui Liu, Yanghao Li, and Yueyu Hu	2020	A Benchmark Dataset and Comparison Study for Multi-modal Human Action Analytics	ACM Trans. Multimedia Comput. Commun. Appl	16	2	41	2024-05-20	24	https://doi-org.srv-proxy1.library.tamu.edu/10.1145/3365212
Rui Wang, Weichen Wang, Min S. H. Aung, Dror Ben-Zeev, Rachel Brian, Andrew T. Campbell, Tanzeem Choudhury, Marta Hauser, John Kane, Emily A. Scherer, and Megan Walsh	2017	Predicting Symptom Trajectories of Schizophrenia using Mobile Sensing	Proc. ACM Interact. Mob. Wearable Ubiquitous Technol	1	3	110	2024-09-17	24	https://doi-org.srv-proxy1.library.tamu.edu/10.1145/3130976
Daniel D. Fong, Vivek J. Srinivasan, Kourosh Vali, and Soheil Ghiasi	2019	Optode Design Space Exploration for Clinically-robust Non-invasive Fetal Oximetry	ACM Trans. Embed. Comput. Syst	18	5s	63	2024-10-19	22	https://doi-org.srv-proxy1.library.tamu.edu/10.1145/3358207
Saksham Chitkara, Nishad Gothoskar, Suhas Harish, Jason I. Hong, and Yuvraj Agarwal	2017	Does this App Really Need My Location? Context-Aware Privacy Management for Smartphones	Proc. ACM Interact. Mob. Wearable Ubiquitous Technol	1	3	42	2024-09-17	22	https://doi-org.srv-proxy1.library.tamu.edu/10.1145/3132029
Utku Uckun, Ali Selman Aydin, Vikas Ashok, and IV Ramakrishnan	2020	Breaking the Accessibility Barrier in Non-Visual Interaction with PDF Forms	Proc. ACM Hum.-Comput. Interact	4	EICS	80	2024-06-20	16	https://doi-org.srv-proxy1.library.tamu.edu/10.1145/3397868
Ovidiu-Andrei Schipor, Radu-Daniel Vatavu, and Wenjun Wu	2019	SAPIENS: Towards Software Architecture to Support Peripheral Interaction in Smart Environments	Proc. ACM Hum.-Comput. Interact	3	EICS	11	2024-06-19	24	https://doi-org.srv-proxy1.library.tamu.edu/10.1145/3331153
Krithika Jagannath, Katie Salen, and Petr Slov√†k	2020	"(We) Can Talk It Out	..": Designing for Promoting Conflict-Resolution Skills in Youth on a Moderated Minecraft Server. Proc. ACM Hum.-Comput. Interact	4	CSCW1	49	2024-05-20	26	https://doi-org.srv-proxy1.library.tamu.edu/10.1145/3392855
Minchen Li, Alla Sheffer, Eitan Grinspun, and Nicholas Vining	2018	Foldsketch: enriching garments with physically reproducible folds	ACM Trans. Graph	37	4	133	2024-08-18	13	https://doi-org.srv-proxy1.library.tamu.edu/10.1145/3197517.3201310
Chaoqun Yang, Li Feng, Zhiguo Shi, Rongxing Lu, and Kim-Kwang Raymond Choo	2019	A Crowdsensing-based Cyber-physical System for Drone Surveillance Using Random Finite Set Theory	ACM Trans. Cyber-Phys. Syst	3	4	42	2024-10-19	22	https://doi-org.srv-proxy1.library.tamu.edu/10.1145/3342049
Anshul Bawa, Pranav Khadpe, Pratik Joshi, Kalika Bali, and Monojit Choudhury	2020	Do Multilingual Users Prefer Chat-bots that Code-mix? Let's Nudge and Find Out! Proc	ACM Hum.-Comput. Interact	4	CSCW1	41	2024-05-20	23	https://doi-org.srv-proxy1.library.tamu.edu/10.1145/3392846
Hui Chen, Guiguang Ding, Zijia Lin, Sicheng Zhao, Xiaopeng Gu, Wenyuan Xu, and Jungong Han	2020	ACMNet: Adaptive Confidence Matching Network for Human Behavior Analysis via Cross-modal Retrieval	ACM Trans. Multimedia Comput. Commun. Appl	16	1s	27	2024-01-20	21	https://doi-org.srv-proxy1.library.tamu.edu/10.1145/3362065
Shihua Huang, Luc Waeijen, and Henk Corporaal	2022	How Flexible is Your Computing System? ACM Trans	Embed. Comput. Syst	21	4	37	2024-07-22	41	https://doi-org.srv-proxy1.library.tamu.edu/10.1145/3524861
Thanasis Petsas, Antonis Papadogiannakis, Michalis Polychronakis, Evangelos P. Markatos, and Thomas Karagiannis	2017	Measurement, Modeling, and Analysis of the Mobile App Ecosystem	ACM Trans. Model. Perform. Eval. Comput. Syst	2	2	7	2024-06-17	33	https://doi-org.srv-proxy1.library.tamu.edu/10.1145/2993419
Jos√© Manuel Gaspar S√°nchez, Nils J√∂rgensen, Martin T√∂rngren, Rafia Inam, Andrii Berezovskyi, Lei Feng, Elena Fersman, Muhammad Rusyadi Ramli, and Kaige Tan	2022	Edge Computing for Cyber-physical Systems: A Systematic Mapping Study Emphasizing Trustworthiness	ACM Trans. Cyber-Phys. Syst	6	3	26	2024-07-22	28	https://doi-org.srv-proxy1.library.tamu.edu/10.1145/3539662
Rajib Lochan Jana, Soumyajit Dey, and Pallab Dasgupta	2020	A Hierarchical HVAC Control Scheme for Energy-aware Smart Building Automation	ACM Trans. Des. Autom. Electron. Syst	25	4	31	2024-07-20	33	https://doi-org.srv-proxy1.library.tamu.edu/10.1145/3393666
Kashif Nizam Khan, Mikael Hirki, Tapio Niemi, Jukka K. Nurminen, and Zhonghong Ou	2018	RAPL in Action: Experiences in Using RAPL for Power Measurements	ACM Trans. Model. Perform. Eval. Comput. Syst	3	2	9	2024-06-18	26	https://doi-org.srv-proxy1.library.tamu.edu/10.1145/3177754
Pragma Kar, Samiran Chattopadhyay, and Sandip Chakraborty	2020	Gestatten: Estimation of User's Attention in Mobile MOOCs From Eye Gaze and Gaze Gesture Tracking	Proc. ACM Hum.-Comput. Interact	4	EICS	72	2024-06-20	32	https://doi-org.srv-proxy1.library.tamu.edu/10.1145/3394974
Daibo Liu, Zhichao Cao, Mingyan Liu, Mengshu Hou, and Hongbo Jinag	2019	Contention-Detectable Mechanism for Receiver-Initiated MAC	ACM Trans. Embed. Comput. Syst	18	4	31	2024-07-19	27	https://doi-org.srv-proxy1.library.tamu.edu/10.1145/3317683
Jenna Burrell, Zoe Kahn, Anne Jonas, and Daniel Griffin	2019	When Users Control the Algorithms: Values Expressed in Practices on Twitter	Proc. ACM Hum.-Comput. Interact	3	CSCW	138	2024-11-19	20	https://doi-org.srv-proxy1.library.tamu.edu/10.1145/3359240
Yutao Zhu, Ruihua Song, Jian-Yun Nie, Pan Du, Zhicheng Dou, and Jin Zhou	2022	Leveraging Narrative to Generate Movie Script	ACM Trans. Inf. Syst	40	4	86	2024-10-22	32	https://doi-org.srv-proxy1.library.tamu.edu/10.1145/3507356
Wei Hu, Armaiti Ardeshiricham, and Ryan Kastner	2021	Hardware Information Flow Tracking	ACM Comput. Surv	54	4	83	2024-05-22	39	https://doi-org.srv-proxy1.library.tamu.edu/10.1145/3447867
Pengfei Wang, Guannan Liu, Yanjie Fu, Yuanchun Zhou, and Jianhui Li	2017	Spotting Trip Purposes from Taxi Trajectories: A General Probabilistic Model	ACM Trans. Intell. Syst. Technol	9	3	29	2024-05-18	26	https://doi-org.srv-proxy1.library.tamu.edu/10.1145/3078849
Jingxian Wang, Chengfeng Pan, Haojian Jin, Vaibhav Singh, Yash Jain, Jason I. Hong, Carmel Majidi, and Swarun Kumar	2020	RFID Tattoo: A Wireless Platform for Speech Recognition	Proc. ACM Interact. Mob. Wearable Ubiquitous Technol	3	4	155	2024-12-19	24	https://doi-org.srv-proxy1.library.tamu.edu/10.1145/3369812
Konstantin Bauman, Alexander Tuzhilin, and Ryan Zaczynski	2017	Using Social Sensors for Detecting Emergency Events: A Case of Power Outages in the Electrical Utility Industry	ACM Trans. Manage. Inf. Syst	8	2‚Äì3	7	2024-09-17	20	https://doi-org.srv-proxy1.library.tamu.edu/10.1145/3052931
Zi Wang, Sheng Tan, Linghan Zhang, and Jie Yang	2018	ObstacleWatch: Acoustic-based Obstacle Collision Detection for Pedestrian Using Smartphone	Proc. ACM Interact. Mob. Wearable Ubiquitous Technol	2	4	194	2024-12-18	22	https://doi-org.srv-proxy1.library.tamu.edu/10.1145/3287072
Dhivya S and Usha Devi G	2021	Study on Automated Approach to Recognize Characters for Handwritten and Historical Document	ACM Trans. Asian Low-Resour. Lang. Inf. Process	20	3	37	2024-05-21	24	https://doi-org.srv-proxy1.library.tamu.edu/10.1145/3396167
Sze Zheng Yong, Minghui Zhu, and Emilio Frazzoli	2018	Switching and Data Injection Attacks on Stochastic Cyber-Physical Systems: Modeling, Resilient Estimation, and Attack Mitigation	ACM Trans. Cyber-Phys. Syst	2	2	9	2024-04-18	2	https://doi-org.srv-proxy1.library.tamu.edu/10.1145/3204439
Shiqing Xin, Pengfei Wang, Rui Xu, Dongming Yan, Shuangmin Chen, Wenping Wang, Caiming Zhang, and Changhe Tu	2022	SurfaceVoronoi: Efficiently Computing Voronoi Diagrams Over Mesh Surfaces with Arbitrary Distance Solvers	ACM Trans. Graph	41	6	185	2024-12-22	12	https://doi-org.srv-proxy1.library.tamu.edu/10.1145/3550454.3555453
Torsten H√§drich, Daniel T. Banuti, Wojtek Pa≈Çubicki, S√∂ren Pirk, and Dominik L. Michels	2021	Fire in paradise: mesoscale simulation of wildfires	ACM Trans. Graph	40	4	163	2024-08-21	15	https://doi-org.srv-proxy1.library.tamu.edu/10.1145/3450626.3459954
Christian Von Der Weth, Ashraf M. Abdul, and Mohan Kankanhalli	2017	Cyber-Physical Social Networks	ACM Trans. Internet Technol	17	2	17	2024-05-17	25	https://doi-org.srv-proxy1.library.tamu.edu/10.1145/2996186
Anish Agarwal, Muhammad Jehangir Amjad, Devavrat Shah, and Dennis Shen	2018	Model Agnostic Time Series Analysis via Matrix Estimation	Proc. ACM Meas. Anal. Comput. Syst	2	3	40	2024-12-18	39	https://doi-org.srv-proxy1.library.tamu.edu/10.1145/3287319
Arbi Haza Nasution, Yohei Murakami, and Toru Ishida	2017	A Generalized Constraint Approach to Bilingual Dictionary Induction for Low-Resource Language Families	ACM Trans. Asian Low-Resour. Lang. Inf. Process	17	2	9	2024-06-18	29	https://doi-org.srv-proxy1.library.tamu.edu/10.1145/3138815
Xuejiao Kang, David F. Gleich, Ahmed Sameh, and Ananth Grama	2021	Adaptive Erasure Coded Fault Tolerant Linear System Solver	ACM Trans. Parallel Comput	8	4	21	2024-12-21	19	https://doi-org.srv-proxy1.library.tamu.edu/10.1145/3490557
Soomin Kim, Changhoon Oh, Won Ik Cho, Donghoon Shin, Bongwon Suh, and Joonhwan Lee	2021	Trkic G00gle: Why and How Users Game Translation Algorithms	Proc. ACM Hum.-Comput. Interact	5	CSCW2	344	2024-10-21	24	https://doi-org.srv-proxy1.library.tamu.edu/10.1145/3476085
Yuntao Wang, Jianyu Zhou, Hanchuan Li, Tengxiang Zhang, Minxuan Gao, Zhuolin Cheng, Chun Yu, Shwetak Patel, and Yuanchun Shi	2019	FlexTouch: Enabling Large-Scale Interaction Sensing Beyond Touchscreens Using Flexible and Conductive Materials	Proc. ACM Interact. Mob. Wearable Ubiquitous Technol	3	3	109	2024-09-19	20	https://doi-org.srv-proxy1.library.tamu.edu/10.1145/3351267
Camilo Rojas, Niels Poulsen, Mileva Van Tuyl, Daniel Vargas, Zipporah Cohen, Joe Paradiso, Pattie Maes, Kevin Esvelt, and Fadel Adib	2021	A Scalable Solution for Signaling Face Touches to Reduce the Spread of Surface-based Pathogens	Proc. ACM Interact. Mob. Wearable Ubiquitous Technol	5	1	31	2024-03-21	22	https://doi-org.srv-proxy1.library.tamu.edu/10.1145/3448121
Ala Shaabana, Rong Zheng, and Zhipeng Xu	2017	Inferring Clothing Insulation Levels Using Mechanisms of Heat Transfer	ACM Trans. Sen. Netw	13	4	28	2024-11-17	27	https://doi-org.srv-proxy1.library.tamu.edu/10.1145/3105136
Christine T. Wolf, Kathryn E. Ringland, Isley Gao, and Paul Dourish	2018	Participating Through Data: Charting Relational Tensions in Multiplatform Data Flows	Proc. ACM Hum.-Comput. Interact	2	CSCW	184	2024-11-18	17	https://doi-org.srv-proxy1.library.tamu.edu/10.1145/3274453
Stefan Guthe and Daniel Thuerck	2021	Algorithm&nbsp;1015: A Fast Scalable Solver for the Dense Linear (Sum) Assignment Problem	ACM Trans. Math. Softw	47	2	18	2024-06-21	27	https://doi-org.srv-proxy1.library.tamu.edu/10.1145/3442348
Alastair F. Donaldson, Hugues Evrard, Andrei Lascu, and Paul Thomson	2017	Automated testing of graphics shader compilers	Proc. ACM Program. Lang	1	OOPSLA	93	2024-10-17	29	https://doi-org.srv-proxy1.library.tamu.edu/10.1145/3133917
Feilong Liu, Lingyan Yin, and Spyros Blanas	2019	Design and Evaluation of an RDMA-aware Data Shuffling Operator for Parallel Database Systems	ACM Trans. Database Syst	44	4	17	2024-12-19	45	https://doi-org.srv-proxy1.library.tamu.edu/10.1145/3360900
Ting Su, Yichen Yan, Jue Wang, Jingling Sun, Yiheng Xiong, Geguang Pu, Ke Wang, and Zhendong Su	2021	Fully automated functional fuzzing of Android apps for detecting non-crashing logic bugs	Proc. ACM Program. Lang	5	OOPSLA	156	2024-10-21	31	https://doi-org.srv-proxy1.library.tamu.edu/10.1145/3485533
Yuede Ji, Hang Liu, Yang Hu, and H. Howie Huang	2022	ISpan: Parallel Identification of Strongly Connected Components with Spanning Trees	ACM Trans. Parallel Comput	9	3	13	2024-09-22	27	https://doi-org.srv-proxy1.library.tamu.edu/10.1145/3543542
Davide Pietrobon, Andrew P. Lewis, and Gavin S. Heverly-Coulson	2019	An Algorithm for Road Closure Detection from Vehicle Probe Data	ACM Trans. Spatial Algorithms Syst	5	2	12	2024-06-19	13	https://doi-org.srv-proxy1.library.tamu.edu/10.1145/3325912
Chongguang Bi, Jun Huang, Guoliang Xing, Landu Jiang, Xue Liu, and Minghua Chen	2019	SafeWatch: A Wearable Hand Motion Tracking System for Improving Driving Safety	ACM Trans. Cyber-Phys. Syst	4	1	13	2024-01-20	21	https://doi-org.srv-proxy1.library.tamu.edu/10.1145/3360323
Jobin Francis, Baburaj M, and Sudhish N George	2020	A Unified Tensor Framework for Clustering and Simultaneous Reconstruction of Incomplete Imaging Data	ACM Trans. Multimedia Comput. Commun. Appl	16	3	92	2024-08-20	24	https://doi-org.srv-proxy1.library.tamu.edu/10.1145/3399806
Yanwen Wang and Yuanqing Zheng	2018	Modeling RFID Signal Reflection for Contact-free Activity Recognition	Proc. ACM Interact. Mob. Wearable Ubiquitous Technol	2	4	193	2024-12-18	22	https://doi-org.srv-proxy1.library.tamu.edu/10.1145/3287071
Serafino Cicerone, Mattia D‚Äôemidio, Daniele Frigioni, and Filippo Tirabassi Pascucci	2021	Combining Polygon Schematization and Decomposition Approaches for Solving the Cavity Decomposition Problem	ACM Trans. Spatial Algorithms Syst	7	4	22	2024-12-21	37	https://doi-org.srv-proxy1.library.tamu.edu/10.1145/3462760
Amitangshu Pal, Mayank Raj, Krishna Kant, and Sajal K. Das	2020	A Smartphone-based Network Architecture for Post-disaster Operations Using WiFi Tethering	ACM Trans. Internet Technol	20	1	6	2024-02-20	27	https://doi-org.srv-proxy1.library.tamu.edu/10.1145/3372145
Victor Romero, Micka√´l Ly, Abdullah Haroon Rasheed, Rapha√´l Charrondi√®re, Arnaud Lazarus, S√©bastien Neukirch, and Florence Bertails-Descoubes	2021	Physical validation of simulators in computer graphics: a new framework dedicated to slender elastic structures and frictional contact	ACM Trans. Graph	40	4	66	2024-08-21	19	https://doi-org.srv-proxy1.library.tamu.edu/10.1145/3450626.3459931
Chiun Lin Lim, Ki Suh Lee, Han Wang, Hakim Weatherspoon, and Ao Tang	2019	Packet Clustering Introduced by Routers: Modeling, Analysis, and Experiments	ACM Trans. Model. Perform. Eval. Comput. Syst	4	3	15	2024-09-19	28	https://doi-org.srv-proxy1.library.tamu.edu/10.1145/3345032
Kaustav Goswami, Dip Sankar Banerjee, and Shirshendu Das	2021	Towards Enhanced System Efficiency while Mitigating Row Hammer	ACM Trans. Archit. Code Optim	18	4	40	2024-12-21	26	https://doi-org.srv-proxy1.library.tamu.edu/10.1145/3458749
Michel M√ºller and Takayuki Aoki	2018	New High Performance GPGPU Code Transformation Framework Applied to Large Production Weather Prediction Code	ACM Trans. Parallel Comput	5	2	7	2024-06-18	42	https://doi-org.srv-proxy1.library.tamu.edu/10.1145/3291523
Jiahao Wang, Yunhong Wang, Nina Weng, Tianrui Chai, Annan Li, Faxi Zhang, and Sansi Yu	2022	Will You Ever Become Popular? Learning to Predict Virality of Dance Clips	ACM Trans. Multimedia Comput. Commun. Appl	18	2	54	2024-05-22	24	https://doi-org.srv-proxy1.library.tamu.edu/10.1145/3477533
Malte Viering, Raymond Hu, Patrick Eugster, and Lukasz Ziarek	2021	A multiparty session typing discipline for fault-tolerant event-driven distributed programming	Proc. ACM Program. Lang	5	OOPSLA	124	2024-10-21	30	https://doi-org.srv-proxy1.library.tamu.edu/10.1145/3485501
Lang Feng, Jiayi Huang, Jeff Huang, and Jiang Hu	2021	Toward Taming the Overhead Monster for Data-flow Integrity	ACM Trans. Des. Autom. Electron. Syst	27	3	25	2024-05-22	24	https://doi-org.srv-proxy1.library.tamu.edu/10.1145/3490176
Nargess Tahmasbi and Elham Rastegari	2018	A Socio-Contextual Approach in Automated Detection of Public Cyberbullying on Twitter	Trans. Soc. Comput	1	4	15	2024-12-18	22	https://doi-org.srv-proxy1.library.tamu.edu/10.1145/3290838
Venkata Sai Praneeth Karempudi, Febin Sunny, Ishan G. Thakkar, Sai Vineel Reddy Chittamuru, Mahdi Nikdast, and Sudeep Pasricha	2022	Photonic Networks-on-Chip Employing Multilevel Signaling: A Cross-Layer Comparative Study	J. Emerg. Technol. Comput. Syst	18	3	45	2024-07-22	36	https://doi-org.srv-proxy1.library.tamu.edu/10.1145/3487365
Patricio E. Petruzzi, Jeremy Pitt, and D√≠dac Busquets	2017	Electronic Social Capital for Self-Organising Multi-Agent Systems	ACM Trans. Auton. Adapt. Syst	12	3	13	2024-09-17	25	https://doi-org.srv-proxy1.library.tamu.edu/10.1145/3124642
Tianshi Li, Elijah B. Neundorfer, Yuvraj Agarwal, and Jason I. Hong	2021	Honeysuckle: Annotation-Guided Code Generation of In-App Privacy Notices	Proc. ACM Interact. Mob. Wearable Ubiquitous Technol	5	3	112	2024-09-21	27	https://doi-org.srv-proxy1.library.tamu.edu/10.1145/3478097
Mohsen Rezvani, Aleksandar Ignjatovic, and Elisa Bertino	2018	A Provenance-Aware Multi-dimensional Reputation System for Online Rating Systems	ACM Trans. Internet Technol	18	4	55	2024-11-18	20	https://doi-org.srv-proxy1.library.tamu.edu/10.1145/3183323
Chen Song, Zhengxiong Li, Wenyao Xu, Chi Zhou, Zhanpeng Jin, and Kui Ren	2018	My Smartphone Recognizes Genuine QR Codes! Practical Unclonable QR Code via 3D Printing	Proc. ACM Interact. Mob. Wearable Ubiquitous Technol	2	2	83	2024-06-18	20	https://doi-org.srv-proxy1.library.tamu.edu/10.1145/3214286
Dragan Ahmetovic, Roberto Manduchi, James M. Coughlan, and Sergio Mascetti	2017	Mind Your Crossings: Mining GIS Imagery for Crosswalk Localization	ACM Trans. Access. Comput	9	4	11	2024-12-17	25	https://doi-org.srv-proxy1.library.tamu.edu/10.1145/3046790
Janin Koch, Nicolas Taffin, Michel Beaudouin-Lafon, Markku Laine, Andr√©s Lucero, and Wendy E. Mackay	2020	ImageSense: An Intelligent Collaborative Ideation Tool to Support Diverse Human-Computer Partnerships	Proc. ACM Hum.-Comput. Interact	4	CSCW1	45	2024-05-20	27	https://doi-org.srv-proxy1.library.tamu.edu/10.1145/3392850
Weizhen Huang, Julian Iseringhausen, Tom Kneiphof, Ziyin Qu, Chenfanfu Jiang, and Matthias B. Hullin	2020	Chemomechanical simulation of soap film flow on spherical bubbles	ACM Trans. Graph	39	4	41	2024-08-20	14	https://doi-org.srv-proxy1.library.tamu.edu/10.1145/3386569.3392094
Benjamin Berg, Jan-Pieter Dorsman, and Mor Harchol-Balter	2017	Towards Optimality in Parallel Scheduling	Proc. ACM Meas. Anal. Comput. Syst	1	2	40	2024-12-17	30	https://doi-org.srv-proxy1.library.tamu.edu/10.1145/3154499
Elham Khodabandehloo, Abbas Alimohammadi, and Daniele Riboni	2022	FreeSia: A Cyber-physical System for Cognitive Assessment through Frequency-domain Indoor Locomotion Analysis	ACM Trans. Cyber-Phys. Syst	6	2	12	2024-04-22	31	https://doi-org.srv-proxy1.library.tamu.edu/10.1145/3470454
Yi Zheng, Yong Zhou, Jiaqi Zhao, Ying Chen, Rui Yao, Bing Liu, and Abdulmotaleb El Saddik	2022	Clustering Matters: Sphere Feature for Fully Unsupervised Person Re-identification	ACM Trans. Multimedia Comput. Commun. Appl	18	4	97	2024-11-22	18	https://doi-org.srv-proxy1.library.tamu.edu/10.1145/3501404
Zara Nasar, Syed Waqar Jaffry, and Muhammad Kamran Malik	2021	Named Entity Recognition and Relation Extraction: State-of-the-Art	ACM Comput. Surv	54	1	20	2024-01-22	39	https://doi-org.srv-proxy1.library.tamu.edu/10.1145/3445965
ML Tlachac, Ricardo Flores, Miranda Reisch, Rimsha Kayastha, Nina Taurich, Veronica Melican, Connor Bruneau, Hunter Caouette, Joshua Lovering, Ermal Toto, and Elke A. Rundensteiner	2022	StudentSADD: Rapid Mobile Depression and Suicidal Ideation Screening of College Students during the Coronavirus Pandemic	Proc. ACM Interact. Mob. Wearable Ubiquitous Technol	6	2	76	2024-07-22	32	https://doi-org.srv-proxy1.library.tamu.edu/10.1145/3534604
Renhe Jiang, Xuan Song, Zipei Fan, Tianqi Xia, Quanjun Chen, Qi Chen, and Ryosuke Shibasaki	2018	Deep ROI-Based Modeling for Urban Human Mobility Prediction	Proc. ACM Interact. Mob. Wearable Ubiquitous Technol	2	1	14	2024-03-18	29	https://doi-org.srv-proxy1.library.tamu.edu/10.1145/3191746
Manuela Schuler, Richard Membarth, and Philipp Slusallek	2022	XEngine: Optimal Tensor Rematerialization for Neural Networks in Heterogeneous Environments	ACM Trans. Archit. Code Optim	20	1	17	2024-03-23	25	https://doi-org.srv-proxy1.library.tamu.edu/10.1145/3568956
Anna Bobasheva, Fabien Gandon, and Frederic Precioso	2022	Learning and Reasoning for Cultural Metadata Quality: Coupling Symbolic AI and Machine Learning over a Semantic Web Knowledge Graph to Support Museum Curators in Improving the Quality of Cultural Metadata and Information Retrieval	J. Comput. Cult. Herit	15	3	40	2024-09-22	23	https://doi-org.srv-proxy1.library.tamu.edu/10.1145/3485844
Tharindu Fernando, Harshala Gammulle, Simon Denman, Sridha Sridharan, and Clinton Fookes	2021	Deep Learning for Medical Anomaly Detection ‚Äì A Survey	ACM Comput. Surv	54	7	141	2024-09-22	37	https://doi-org.srv-proxy1.library.tamu.edu/10.1145/3464423
Shihao Song, Jui Hanamshet, Adarsha Balaji, Anup Das, Jeffrey L. Krichmar, Nikil D. Dutt, Nagarajan Kandasamy, and Francky Catthoor	2021	Dynamic Reliability Management in Neuromorphic Computing	J. Emerg. Technol. Comput. Syst	17	4	63	2024-10-21	27	https://doi-org.srv-proxy1.library.tamu.edu/10.1145/3462330
Tommaso Zoppi, Mohamad Gharib, Muhammad Atif, and Andrea Bondavalli	2021	Meta-Learning to Improve Unsupervised Intrusion Detection in Cyber-Physical Systems	ACM Trans. Cyber-Phys. Syst	5	4	42	2024-10-21	27	https://doi-org.srv-proxy1.library.tamu.edu/10.1145/3467470
Ananya Bhattacharjee, Joseph Jay Williams, Karrie Chou, Justice Tomlinson, Jonah Meyerhoff, Alex Mariakakis, and Rachel Kornfield	2022	"I Kind of Bounce off It":Translating Mental Health Principles into Real Life Through Story-Based Text Messages	Proc. ACM Hum.-Comput. Interact	6	CSCW2	398	2024-11-22	31	https://doi-org.srv-proxy1.library.tamu.edu/10.1145/3555123
Xiaolin Chen, Xuemeng Song, Ruiyang Ren, Lei Zhu, Zhiyong Cheng, and Liqiang Nie	2020	Fine-Grained Privacy Detection with Graph-Regularized Hierarchical Attentive Representation Learning	ACM Trans. Inf. Syst	38	4	37	2024-10-20	26	https://doi-org.srv-proxy1.library.tamu.edu/10.1145/3406109
Sina Shahhosseini, Dongjoo Seo, Anil Kanduri, Tianyi Hu, Sung-Soo Lim, Bryan Donyanavard, Amir M. Rahmani, and Nikil Dutt	2022	Online Learning for Orchestration of Inference in Multi-user End-edge-cloud Networks	ACM Trans. Embed. Comput. Syst	21	6	73	2024-11-22	25	https://doi-org.srv-proxy1.library.tamu.edu/10.1145/3520129
Afiya Ayman, Amutheezan Sivagnanam, Michael Wilbur, Philip Pugliese, Abhishek Dubey, and Aron Laszka	2021	Data-Driven Prediction and Optimization of Energy Use for Transit Fleets of Electric and ICE Vehicles	ACM Trans. Internet Technol	22	1	7	2024-02-22	29	https://doi-org.srv-proxy1.library.tamu.edu/10.1145/3433992
Rui Liu, Cory Cornelius, Reza Rawassizadeh, Ronald Peterson, and David Kotz	2018	Vocal Resonance: Using Internal Body Voice for Wearable Authentication	Proc. ACM Interact. Mob. Wearable Ubiquitous Technol	2	1	19	2024-03-18	23	https://doi-org.srv-proxy1.library.tamu.edu/10.1145/3191751
Asif Salekin, Jeremy W. Eberle, Jeffrey J. Glenn, Bethany A. Teachman, and John A. Stankovic	2018	A Weakly Supervised Learning Framework for Detecting Social Anxiety and Depression	Proc. ACM Interact. Mob. Wearable Ubiquitous Technol	2	2	81	2024-06-18	26	https://doi-org.srv-proxy1.library.tamu.edu/10.1145/3214284
Rummana Bari, Md. Mahbubur Rahman, Nazir Saleheen, Megan Battles Parsons, Eugene H. Buder, and Santosh Kumar	2020	Automated Detection of Stressful Conversations Using Wearable Physiological and Inertial Sensors	Proc. ACM Interact. Mob. Wearable Ubiquitous Technol	4	4	117	2024-12-20	23	https://doi-org.srv-proxy1.library.tamu.edu/10.1145/3432210
Lauren Britton, Louise Barkhuus, and Bryan Semaan	2019	"Mothers as Candy Wrappers": Critical Infrastructure Supporting the Transition into Motherhood	Proc. ACM Hum.-Comput. Interact	3	GROUP	232	2024-12-19	21	https://doi-org.srv-proxy1.library.tamu.edu/10.1145/3361113
Abhinav Mehrotra and Mirco Musolesi	2018	Using Autoencoders to Automatically Extract Mobility Features for Predicting Depressive States	Proc. ACM Interact. Mob. Wearable Ubiquitous Technol	2	3	127	2024-09-18	20	https://doi-org.srv-proxy1.library.tamu.edu/10.1145/3264937
Suvidha Tripathi and Satish Kumar Singh	2020	Cell Nuclei Classification in Histopathological Images using Hybrid OLConvNet	ACM Trans. Multimedia Comput. Commun. Appl	16	1s	32	2024-01-20	22	https://doi-org.srv-proxy1.library.tamu.edu/10.1145/3345318
Sarnab Bhattacharya, Rebecca Adaimi, and Edison Thomaz	2022	Leveraging Sound and Wrist Motion to Detect Activities of Daily Living with Commodity Smartwatches	Proc. ACM Interact. Mob. Wearable Ubiquitous Technol	6	2	42	2024-07-22	28	https://doi-org.srv-proxy1.library.tamu.edu/10.1145/3534582
Eunji Chong, Katha Chanda, Zhefan Ye, Audrey Southerland, Nataniel Ruiz, Rebecca M. Jones, Agata Rozga, and James M. Rehg	2017	Detecting Gaze Towards Eyes in Natural Social Interactions and Its Use in Child Assessment	Proc. ACM Interact. Mob. Wearable Ubiquitous Technol	1	3	43	2024-09-17	20	https://doi-org.srv-proxy1.library.tamu.edu/10.1145/3131902
Lianghao Xia, Chao Huang, Yong Xu, Huance Xu, Xiang Li, and Weiguo Zhang	2021	Collaborative Reflection-Augmented Autoencoder Network for Recommender Systems	ACM Trans. Inf. Syst	40	1	10	2024-01-22	22	https://doi-org.srv-proxy1.library.tamu.edu/10.1145/3467023
Tina Chan, Robert P. Gauthier, Ally Suarez, Nicholas F. Sia, and James R. Wallace	2021	Merlynne: Motivating Peer-to-Peer Cognitive Behavioral Therapy with a Serious Game	Proc. ACM Hum.-Comput. Interact	5	CHI PLAY	250	2024-09-21	23	https://doi-org.srv-proxy1.library.tamu.edu/10.1145/3474677
Saideep Tiku, Prathmesh Kale, and Sudeep Pasricha	2021	QuickLoc: Adaptive Deep-Learning for Fast Indoor Localization with Mobile Devices	ACM Trans. Cyber-Phys. Syst	5	4	44	2024-10-21	30	https://doi-org.srv-proxy1.library.tamu.edu/10.1145/3461342
Peisong Wang, Qinghao Hu, Zhiwei Fang, Chaoyang Zhao, and Jian Cheng	2017	DeepSearch: A Fast Image Search Framework for Mobile Devices	ACM Trans. Multimedia Comput. Commun. Appl	14	1	6	2024-02-18	22	https://doi-org.srv-proxy1.library.tamu.edu/10.1145/3152127
Radoslav Ivanov, Kishor Jothimurugan, Steve Hsu, Shaan Vaidya, Rajeev Alur, and Osbert Bastani	2021	Compositional Learning and Verification of Neural Network Controllers	ACM Trans. Embed. Comput. Syst	20	5s	92	2024-10-21	26	https://doi-org.srv-proxy1.library.tamu.edu/10.1145/3477023
Lijing Wang, Jiangzhuo Chen, and Madhav Marathe	2020	TDEFSI: Theory-guided Deep Learning-based Epidemic Forecasting with Synthetic Information	ACM Trans. Spatial Algorithms Syst	6	3	15	2024-09-20	39	https://doi-org.srv-proxy1.library.tamu.edu/10.1145/3380971
Manasa Kalanadhabhatta, Adrelys Mateo Santana, Zhongyang Zhang, Deepak Ganesan, Adam S. Grabell, and Tauhidur Rahman	2022	EarlyScreen: Multi-scale Instance Fusion for Predicting Neural Activation and Psychopathology in Preschool Children	Proc. ACM Interact. Mob. Wearable Ubiquitous Technol	6	2	60	2024-07-22	39	https://doi-org.srv-proxy1.library.tamu.edu/10.1145/3534583
Iman Akbari, Mohammad A. Salahuddin, Leni Ven, Noura Limam, Raouf Boutaba, Bertrand Mathieu, Stephanie Moteau, and Stephane Tuffin	2021	A Look Behind the Curtain: Traffic Classification in an Increasingly Encrypted Web	Proc. ACM Meas. Anal. Comput. Syst	5	1	4	2024-03-21	26	https://doi-org.srv-proxy1.library.tamu.edu/10.1145/3447382
Nora McDonald and Shimei Pan	2020	Intersectional AI: A Study of How Information Science Students Think about Ethics and Their Impact	Proc. ACM Hum.-Comput. Interact	4	CSCW2	147	2024-10-20	19	https://doi-org.srv-proxy1.library.tamu.edu/10.1145/3415218
Aaqib Saeed, Tanir Ozcelebi, and Johan Lukkien	2019	Multi-task Self-Supervised Learning for Human Activity Detection	Proc. ACM Interact. Mob. Wearable Ubiquitous Technol	3	2	61	2024-06-19	30	https://doi-org.srv-proxy1.library.tamu.edu/10.1145/3328932
Kensen Shi, David Bieber, and Rishabh Singh	2022	TF-Coder: Program Synthesis for Tensor Manipulations	ACM Trans. Program. Lang. Syst	44	2	10	2024-06-22	36	https://doi-org.srv-proxy1.library.tamu.edu/10.1145/3517034
Mehedi Masud, M. Shamim Hossain, Hesham Alhumyani, Sultan S. Alshamrani, Omar Cheikhrouhou, Saleh Ibrahim, Ghulam Muhammad, Amr E. Eldin Rashed, and B. B. Gupta	2021	Pre-Trained Convolutional Neural Networks for Breast Cancer Detection Using Ultrasound Images	ACM Trans. Internet Technol	21	4	85	2024-11-21	17	https://doi-org.srv-proxy1.library.tamu.edu/10.1145/3418355
Sakshi Dhall, Ashutosh Dhar Dwivedi, Saibal K. Pal, and Gautam Srivastava	2021	Blockchain-based Framework for Reducing Fake or Vicious News Spread on Social Media/Messaging Platforms	ACM Trans. Asian Low-Resour. Lang. Inf. Process	21	1	8	2024-01-22	33	https://doi-org.srv-proxy1.library.tamu.edu/10.1145/3467019
Nicolas Spatola and Karl F. Macdorman	2021	Why Real Citizens Would Turn to Artificial Leaders	Digit. Gov.: Res. Pract	2	3	26	2024-07-21	24	https://doi-org.srv-proxy1.library.tamu.edu/10.1145/3447954
√ñnder √áoban, Ali ƒ∞nan, and Selma Ay≈üe √ñzel	2021	Facebook Tells Me Your Gender: An Exploratory Study of Gender Prediction for Turkish Facebook Users	ACM Trans. Asian Low-Resour. Lang. Inf. Process	20	4	66	2024-07-21	38	https://doi-org.srv-proxy1.library.tamu.edu/10.1145/3448253
Manju Lata Joshi, Nisheeth Joshi, and Namita Mittal	2021	SGATS: Semantic Graph-based Automatic Text Summarization from Hindi Text Documents	ACM Trans. Asian Low-Resour. Lang. Inf. Process	20	6	102	2024-11-21	32	https://doi-org.srv-proxy1.library.tamu.edu/10.1145/3464381
Roy Abitbol, Ilan Shimshoni, and Jonathan Ben-Dov	2021	Machine Learning Based Assembly of Fragments of Ancient Papyrus	J. Comput. Cult. Herit	14	3	33	2024-07-21	21	https://doi-org.srv-proxy1.library.tamu.edu/10.1145/3460961
Ashima Singh, Arwinder Dhillon, Neeraj Kumar, M. Shamim Hossain, Ghulam Muhammad, and Manoj Kumar	2021	EDiaPredict: An Ensemble-based Framework for Diabetes Prediction	ACM Trans. Multimedia Comput. Commun. Appl	17	2s	66	2024-06-21	26	https://doi-org.srv-proxy1.library.tamu.edu/10.1145/3415155
Rajan Gupta, Manan Bedi, Prashi Goyal, Srishti Wadhera, and Vaishnavi Verma	2020	Analysis of COVID-19 Tracking Tool in India: Case Study of Aarogya Setu Mobile Application	Digit. Gov.: Res. Pract	1	4	28	2024-10-20	8	https://doi-org.srv-proxy1.library.tamu.edu/10.1145/3416088
Jichen Zhu, Diane H. Dallal, Robert C. Gray, Jennifer Villareale, Santiago Onta√±√≥n, Evan M. Forman, and Danielle Arigo	2021	Personalization Paradox in Behavior Change Apps: Lessons from a Social Comparison-Based Personalized App for Physical Activity	Proc. ACM Hum.-Comput. Interact	5	CSCW1	116	2024-04-21	21	https://doi-org.srv-proxy1.library.tamu.edu/10.1145/3449190
Xiaoyu Zeng, Yanan Wang, Tai-Yin Chiu, Nilavra Bhattacharya, and Danna Gurari	2020	Vision Skills Needed to Answer Visual Questions	Proc. ACM Hum.-Comput. Interact	4	CSCW2	149	2024-10-20	31	https://doi-org.srv-proxy1.library.tamu.edu/10.1145/3415220
Bel√©n Barros Pena, Bailey Kursar, Rachel E. Clarke, Katie Alpin, Merlyn Holkar, and John Vines	2021	"Pick Someone Who Can Kick Your Ass" - Moneywork in Financial Third Party Access	Proc. ACM Hum.-Comput. Interact	4	CSCW3	218	2024-12-20	28	https://doi-org.srv-proxy1.library.tamu.edu/10.1145/3432917
Alexander Rath, Pascal Grittmann, Sebastian Herholz, Petr V√©voda, Philipp Slusallek, and Jaroslav K≈ôiv√°nek	2020	Variance-aware path guiding	ACM Trans. Graph	39	4	151	2024-08-20	12	https://doi-org.srv-proxy1.library.tamu.edu/10.1145/3386569.3392441
Benjamin Berg, Jan-Pieter Dorsman, and Mor Harchol-Balter	2017	Towards Optimality in Parallel Scheduling	Proc. ACM Meas. Anal. Comput. Syst	1	2	40	2024-12-17	30	https://doi-org.srv-proxy1.library.tamu.edu/10.1145/3154499
Xiaoyu Sun, Li Li, Tegawend√© F. Bissyand√©, Jacques Klein, Damien Octeau, and John Grundy	2021	Taming Reflection: An Essential Step Toward Whole-program Analysis of Android Apps	ACM Trans. Softw. Eng. Methodol	30	3	32	2024-07-21	36	https://doi-org.srv-proxy1.library.tamu.edu/10.1145/3440033
Zhandong Liu, Wengang Zhou, and Houqiang Li	2019	AB-LSTM: Attention-based Bidirectional LSTM Model for Scene Text Detection	ACM Trans. Multimedia Comput. Commun. Appl	15	4	107	2024-11-19	23	https://doi-org.srv-proxy1.library.tamu.edu/10.1145/3356728
Josie Holmes, Iftekhar Ahmed, Caius Brindescu, Rahul Gopinath, He Zhang, and Alex Groce	2020	Using Relative Lines of Code to Guide Automated Test Generation for Python	ACM Trans. Softw. Eng. Methodol	29	4	28	2024-10-20	38	https://doi-org.srv-proxy1.library.tamu.edu/10.1145/3408896
Thierry Fahmy and Arnaud Bell√©toile	2017	Algorithm 983: Fast Computation of the Non-Asymptotic Cochran‚Äôs Q Statistic for Heterogeneity Detection	ACM Trans. Math. Softw	44	2	20	2024-06-18	12	https://doi-org.srv-proxy1.library.tamu.edu/10.1145/3095076
Zhuoran Zhao, Kamyar Mirzazad Barijough, and Andreas Gerstlauer	2020	Network-level Design Space Exploration of Resource-constrained Networks-of-Systems	ACM Trans. Embed. Comput. Syst	19	4	22	2024-07-20	26	https://doi-org.srv-proxy1.library.tamu.edu/10.1145/3387918
Ahmet Celik, Sreepathi Pai, Sarfraz Khurshid, and Milos Gligoric	2017	Bounded exhaustive test-input generation on GPUs	Proc. ACM Program. Lang	1	OOPSLA	94	2024-10-17	25	https://doi-org.srv-proxy1.library.tamu.edu/10.1145/3133918
Sophie Kenny, Naureen Mahmood, Claire Honda, Michael J. Black, and Nikolaus F. Troje	2019	Perceptual Effects of Inconsistency in Human Animations	ACM Trans. Appl. Percept	16	1	2	2024-01-19	18	https://doi-org.srv-proxy1.library.tamu.edu/10.1145/3301411
Yaoli Mao, Dakuo Wang, Michael Muller, Kush R. Varshney, Ioana Baldini, Casey Dugan, and Aleksandra Mojsiloviƒá	2019	How Data ScientistsWork Together With Domain Experts in Scientific Collaborations: To Find The Right Answer Or To Ask The Right Question? Proc	ACM Hum.-Comput. Interact	3	GROUP	237	2024-12-19	23	https://doi-org.srv-proxy1.library.tamu.edu/10.1145/3361118
Qihan Wang, Zhen Peng, Bin Ren, Jie Chen, and Robert G. Edwards	2022	MemHC: An Optimized GPU Memory Management Framework for Accelerating Many-body Correlation	ACM Trans. Archit. Code Optim	19	2	24	2024-06-22	26	https://doi-org.srv-proxy1.library.tamu.edu/10.1145/3506705
Ton Chanh Le, Timos Antonopoulos, Parisa Fathololumi, Eric Koskinen, and ThanhVu Nguyen	2020	DynamiTe: dynamic termination and non-termination proofs	Proc. ACM Program. Lang	4	OOPSLA	189	2024-11-20	30	https://doi-org.srv-proxy1.library.tamu.edu/10.1145/3428257
Haodi Ping, Yongcai Wang, Xingfa Shen, Deying Li, and Wenping Chen	2022	On Node Localizability Identification in Barycentric Linear Localization	ACM Trans. Sen. Netw	19	1	19	2024-02-23	26	https://doi-org.srv-proxy1.library.tamu.edu/10.1145/3547143
Behnam Pourghassemi, Jordan Bonecutter, Zhou Li, and Aparna Chandramowlishwaran	2021	AdPerf: Characterizing the Performance of Third-party Ads	Proc. ACM Meas. Anal. Comput. Syst	5	1	3	2024-03-21	26	https://doi-org.srv-proxy1.library.tamu.edu/10.1145/3447381
Zhen Chen, Hsiao-Yu Chen, Danny M. Kaufman, M√©lina Skouras, and Etienne Vouga	2021	Fine Wrinkling on Coarsely Meshed Thin Shells	ACM Trans. Graph	40	5	190	2024-10-21	32	https://doi-org.srv-proxy1.library.tamu.edu/10.1145/3462758
Kenji Maillard, Meven Lennon-Bertrand, Nicolas Tabareau, and √âric Tanter	2022	A reasonably gradual type theory	Proc. ACM Program. Lang	6	ICFP	124	2024-08-22	29	https://doi-org.srv-proxy1.library.tamu.edu/10.1145/3547655
Michalis Diamantaris, Francesco Marcantoni, Sotiris Ioannidis, and Jason Polakis	2020	The Seven Deadly Sins of the HTML5 WebAPI: A Large-scale Study on the Risks of Mobile Sensor-based Attacks	ACM Trans. Priv. Secur	23	4	19	2024-11-20	31	https://doi-org.srv-proxy1.library.tamu.edu/10.1145/3403947
Haojian Jin, Hong Shen, Mayank Jain, Swarun Kumar, and Jason I. Hong	2021	Lean Privacy Review: Collecting Users‚Äô Privacy Concerns of Data Practices at a Low Cost	ACM Trans. Comput.-Hum. Interact	28	5	34	2024-10-21	55	https://doi-org.srv-proxy1.library.tamu.edu/10.1145/3463910
Nicola Ferro	2017	What Does Affect the Correlation Among Evaluation Measures? ACM Trans	Inf. Syst	36	2	19	2024-04-18	40	https://doi-org.srv-proxy1.library.tamu.edu/10.1145/3106371
Zhen-Hua Feng, Josef Kittler, Bill Christmas, and Xiao-Jun Wu	2019	A Unified Tensor-based Active Appearance Model	ACM Trans. Multimedia Comput. Commun. Appl	15	3s	86	2024-11-19	22	https://doi-org.srv-proxy1.library.tamu.edu/10.1145/3338841
Andrea Arcuri	2019	RESTful API Automated Test Case Generation with EvoMaster	ACM Trans. Softw. Eng. Methodol	28	1	3	2024-01-19	37	https://doi-org.srv-proxy1.library.tamu.edu/10.1145/3293455
Martin Karsten and Saman Barghi	2020	User-level Threading: Have Your Cake and Eat It Too	Proc. ACM Meas. Anal. Comput. Syst	4	1	17	2024-03-20	30	https://doi-org.srv-proxy1.library.tamu.edu/10.1145/3379483
Gian-Luca Savino, Ankit Kariryaa, and Johannes Sch√∂ning	2022	Free as a Bird, but at What Cost? The Impact of Street Networks on the User Experience of As-The-Crow-Flies Navigation for Cyclists	Proc. ACM Hum.-Comput. Interact	6	MHCI	209	2024-09-22	24	https://doi-org.srv-proxy1.library.tamu.edu/10.1145/3546744
Lukas Gressl, Christian Steger, and Ulrich Neffe	2021	Design Space Exploration for Secure IoT Devices and Cyber-Physical Systems	ACM Trans. Embed. Comput. Syst	20	4	32	2024-07-21	24	https://doi-org.srv-proxy1.library.tamu.edu/10.1145/3430372
Luis Mastrangelo, Matthias Hauswirth, and Nathaniel Nystrom	2019	Casting about in the dark: an empirical study of cast operations in Java programs	Proc. ACM Program. Lang	3	OOPSLA	158	2024-10-19	31	https://doi-org.srv-proxy1.library.tamu.edu/10.1145/3360584
Sarah Andrew and Garreth W. Tigwell	2022	Accessible Design is Mediated by Job Support Structures and Knowledge Gained Through Design Career Pathways	Proc. ACM Hum.-Comput. Interact	6	CSCW2	487	2024-11-22	24	https://doi-org.srv-proxy1.library.tamu.edu/10.1145/3555588
Shibbir Ahmed, Md Johirul Islam, and Hridesh Rajan	2022	Semantics and Anomaly Preserving Sampling Strategy for Large-Scale Time Series Data	ACM/IMS Trans. Data Sci	2	4	41	2024-11-21	25	https://doi-org.srv-proxy1.library.tamu.edu/10.1145/3511918
Shixiang Zhu, Alexander Bukharin, Liyan Xie, Mauricio Santillana, Shihao Yang, and Yao Xie	2021	High-Resolution Spatio-Temporal Model for County-Level COVID-19 Activity in the U	S. ACM Trans. Manage. Inf. Syst	12	4	33	2024-12-21	20	https://doi-org.srv-proxy1.library.tamu.edu/10.1145/3468876
Susan Wyche, April Greenwood, and Brian Samuel Geyer	2020	Exploring Photography in Rural Kenyan Households: Considering "Relational Objects" in CSCW and HCI	Proc. ACM Hum.-Comput. Interact	4	CSCW1	46	2024-05-20	26	https://doi-org.srv-proxy1.library.tamu.edu/10.1145/3392852
Peter Xenopoulos, Jo√£o Rulff, and Claudio Silva	2022	GgViz: Accelerating Large-Scale Esports Game Analysis	Proc. ACM Hum.-Comput. Interact	6	CHI PLAY	238	2024-10-22	22	https://doi-org.srv-proxy1.library.tamu.edu/10.1145/3549501
Zhong Yang, Bolong Zheng, Guohui Li, Nguyen Quoc Viet Hung, Guanfeng Liu, and Kai Zheng	2020	Searching Activity Trajectories by Exemplar	ACM/IMS Trans. Data Sci	1	3	19	2024-08-20	18	https://doi-org.srv-proxy1.library.tamu.edu/10.1145/3379561
Firaz Peer and Carl DiSalvo	2022	The Work of Infrastructural Bricoleurs in Building Civic Data Dashboards	Proc. ACM Hum.-Comput. Interact	6	CSCW1	124	2024-04-22	25	https://doi-org.srv-proxy1.library.tamu.edu/10.1145/3512971
Hao Jiang, Siqi Wang, Huikun Bi, Xiaolei Lv, Binqiang Zhao, Zheng Wang, and Zhaoqi Wang	2021	Synthesizing Indoor Scene Layouts in Complicated Architecture Using Dynamic Convolution Networks	Proc. ACM Comput. Graph. Interact. Tech	4	1	13	2024-04-21	16	https://doi-org.srv-proxy1.library.tamu.edu/10.1145/3451267
Elizabeth Meiklejohn, Felicita Devlin, John Dunnigan, Patricia Johnson, Joy Xiaoji Zhang, Steve Marschner, Brooks Hagan, and Joy Ko	2022	Woven Behavior and Ornamentation: Simulation-Assisted Design and Application of Self-Shaping Woven Textiles	Proc. ACM Comput. Graph. Interact. Tech	5	4	37	2024-09-22	12	https://doi-org.srv-proxy1.library.tamu.edu/10.1145/3533682
Gowtham Kaki, Kapil Earanky, KC Sivaramakrishnan, and Suresh Jagannathan	2018	Safe replication through bounded concurrency verification	Proc. ACM Program. Lang	2	OOPSLA	164	2024-11-18	27	https://doi-org.srv-proxy1.library.tamu.edu/10.1145/3276534
Daniel A. Epstein, Siyun Ji, Danny Beltran, Griffin D'Haenens, Zhaomin Li, and Tan Zhou	2020	Exploring Design Principles for Sharing of Personal Informatics Data on Ephemeral Social Media	Proc. ACM Hum.-Comput. Interact	4	CSCW2	95	2024-10-20	24	https://doi-org.srv-proxy1.library.tamu.edu/10.1145/3415166
Konstantinos Papangelis, Alan Chamberlain, Ioanna Lykourentzou, Vassilis-Javed Khan, Michael Saker, Hai-Ning Liang, Irwyn Sadien, and Ting Cao	2020	Performing the Digital Self: Understanding Location-Based Social Networking, Territory, Space, and Identity in the City	ACM Trans. Comput.-Hum. Interact	27	1	1	2024-02-20	26	https://doi-org.srv-proxy1.library.tamu.edu/10.1145/3364997
Chen Bar, Marina Alterman, Ioannis Gkioulekas, and Anat Levin	2019	A Monte Carlo framework for rendering speckle statistics in scattering media	ACM Trans. Graph	38	4	39	2024-08-19	22	https://doi-org.srv-proxy1.library.tamu.edu/10.1145/3306346.3322950
Yu-Hang Liu and Xian-He Sun	2017	Evaluating the Combined Effect of Memory Capacity and Concurrency for Many-Core Chip Design	ACM Trans. Model. Perform. Eval. Comput. Syst	2	2	9	2024-06-17	25	https://doi-org.srv-proxy1.library.tamu.edu/10.1145/3038915
Hana Habib, Sarah Pearman, Ellie Young, Ishika Saxena, Robert Zhang, and Lorrie FaIth Cranor	2022	Identifying User Needs for Advertising Controls on Facebook	Proc. ACM Hum.-Comput. Interact	6	CSCW1	59	2024-04-22	42	https://doi-org.srv-proxy1.library.tamu.edu/10.1145/3512906
Ali Ulvi and Abdurahman Yasin Yiƒüit	2022	Comparison of the Wearable Mobile Laser Scanner (WMLS) with Other Point Cloud Data Collection Methods in Cultural Heritage: A Case Study of Diokaisareia	J. Comput. Cult. Herit	15	4	81	2024-12-22	19	https://doi-org.srv-proxy1.library.tamu.edu/10.1145/3551644
Amit More and Subhasis Chaudhuri	2019	A Pseudo-likelihood Approach for Geo-localization of Events from Crowd-sourced Sensor-Metadata	ACM Trans. Multimedia Comput. Commun. Appl	15	3	75	2024-08-19	26	https://doi-org.srv-proxy1.library.tamu.edu/10.1145/3321701
Danhang Tang, Mingsong Dou, Peter Lincoln, Philip Davidson, Kaiwen Guo, Jonathan Taylor, Sean Fanello, Cem Keskin, Adarsh Kowdle, Sofien Bouaziz, Shahram Izadi, and Andrea Tagliasacchi	2018	Real-time compression and streaming of 4D performances	ACM Trans. Graph	37	6	256	2024-12-18	11	https://doi-org.srv-proxy1.library.tamu.edu/10.1145/3272127.3275096
Liping Zhao, Waad Alhoshan, Alessio Ferrari, Keletso J. Letsholo, Muideen A. Ajagbe, Erol-Valeriu Chioasca, and Riza T. Batista-Navarro	2021	Natural Language Processing for Requirements Engineering: A Systematic Mapping Study	ACM Comput. Surv	54	3	55	2024-04-22	41	https://doi-org.srv-proxy1.library.tamu.edu/10.1145/3444689
Simon Van Mierlo, Hans Vangheluwe, Simon Breslav, Rhys Goldstein, and Azam Khan	2020	Extending Explicitly Modelled Simulation Debugging Environments with Dynamic Structure	ACM Trans. Model. Comput. Simul	30	1	3	2024-01-20	25	https://doi-org.srv-proxy1.library.tamu.edu/10.1145/3338530
Tao Yang, Jian Chang, Ming C. Lin, Ralph R. Martin, Jian J. Zhang, and Shi-Min Hu	2017	A unified particle system framework for multi-phase, multi-material visual simulations	ACM Trans. Graph	36	6	224	2024-12-17	13	https://doi-org.srv-proxy1.library.tamu.edu/10.1145/3130800.3130882
Ori Lahav, Egor Namakonov, Jonas Oberhauser, Anton Podkopaev, and Viktor Vafeiadis	2021	Making weak memory models fair	Proc. ACM Program. Lang	5	OOPSLA	98	2024-10-21	27	https://doi-org.srv-proxy1.library.tamu.edu/10.1145/3485475
Guangtao Zhai, Wei Sun, Xiongkuo Min, and Jiantao Zhou	2021	Perceptual Quality Assessment of Low-light Image Enhancement	ACM Trans. Multimedia Comput. Commun. Appl	17	4	130	2024-11-21	24	https://doi-org.srv-proxy1.library.tamu.edu/10.1145/3457905
Yuichi Nagata and Shinji Imahori	2021	Escherization with Large Deformations Based on As-Rigid-As-Possible Shape Modeling	ACM Trans. Graph	41	2	11	2024-04-22	16	https://doi-org.srv-proxy1.library.tamu.edu/10.1145/3487017
Meven Lennon-Bertrand, Kenji Maillard, Nicolas Tabareau, and √âric Tanter	2022	Gradualizing the Calculus of Inductive Constructions	ACM Trans. Program. Lang. Syst	44	2	7	2024-06-22	82	https://doi-org.srv-proxy1.library.tamu.edu/10.1145/3495528
Madison Kramer and Ergun Akleman	2020	A Procedural Approach to Creating American Second Empire Houses	J. Comput. Cult. Herit	13	1	1	2024-02-20	19	https://doi-org.srv-proxy1.library.tamu.edu/10.1145/3343196
Cristina David, Pascal Kesseli, Daniel Kroening, and Matt Lewis	2018	Program Synthesis for Program Analysis	ACM Trans. Program. Lang. Syst	40	2	5	2024-06-18	45	https://doi-org.srv-proxy1.library.tamu.edu/10.1145/3174802
Gidon Ernst, Sean Sedwards, Zhenya Zhang, and Ichiro Hasuo	2021	Falsification of Hybrid Systems Using Adaptive Probabilistic Search	ACM Trans. Model. Comput. Simul	31	3	18	2024-07-21	22	https://doi-org.srv-proxy1.library.tamu.edu/10.1145/3459605
Christian Sch√ºller, Roi Poranne, and Olga Sorkine-Hornung	2018	Shape representation by zippables	ACM Trans. Graph	37	4	78	2024-08-18	13	https://doi-org.srv-proxy1.library.tamu.edu/10.1145/3197517.3201347
Alexander Bakst, Klaus v. Gleissenthall, Rami G√∂khan Kƒ±cƒ±, and Ranjit Jhala	2017	Verifying distributed programs via canonical sequentialization	Proc. ACM Program. Lang	1	OOPSLA	110	2024-10-17	27	https://doi-org.srv-proxy1.library.tamu.edu/10.1145/3133934
Oscar Argudo, Eric Galin, Adrien Peytavie, Axel Paris, and Eric Gu√©rin	2020	Simulation, modeling and authoring of glaciers	ACM Trans. Graph	39	6	177	2024-12-20	14	https://doi-org.srv-proxy1.library.tamu.edu/10.1145/3414685.3417855
Tian Guo and Prashant Shenoy	2018	Providing Geo-Elasticity in Geographically Distributed Clouds	ACM Trans. Internet Technol	18	3	38	2024-08-18	27	https://doi-org.srv-proxy1.library.tamu.edu/10.1145/3169794
Mohammad Alshboul, Hussein Elnawawy, Reem Elkhouly, Keiji Kimura, James Tuck, and Yan Solihin	2019	Efficient Checkpointing with Recompute Scheme for Non-volatile Main Memory	ACM Trans. Archit. Code Optim	16	2	18	2024-06-19	27	https://doi-org.srv-proxy1.library.tamu.edu/10.1145/3323091
Dmitry Chistikov, Rupak Majumdar, and Philipp Schepper	2022	Subcubic certificates for CFL reachability	Proc. ACM Program. Lang	6	POPL	41	2024-01-22	29	https://doi-org.srv-proxy1.library.tamu.edu/10.1145/3498702
Ran Yi, Yong-Jin Liu, and Ying He	2018	Delaunay mesh simplification with differential evolution	ACM Trans. Graph	37	6	263	2024-12-18	12	https://doi-org.srv-proxy1.library.tamu.edu/10.1145/3272127.3275068
Uttam Chauhan and Apurva Shah	2021	Improving Semantic Coherence of Gujarati Text Topic Model Using Inflectional Forms Reduction and Single-letter Words Removal	ACM Trans. Asian Low-Resour. Lang. Inf. Process	20	1	18	2024-01-21	18	https://doi-org.srv-proxy1.library.tamu.edu/10.1145/3447760
Kanchan Bahirat, Chengyuan Lai, Ryan P. Mcmahan, and Balakrishnan Prabhakaran	2018	Designing and Evaluating a Mesh Simplification Algorithm for Virtual Reality	ACM Trans. Multimedia Comput. Commun. Appl	14	3s	63	2024-06-18	26	https://doi-org.srv-proxy1.library.tamu.edu/10.1145/3209661
William Seymour and Max Van Kleek	2021	Exploring Interactions Between Trust, Anthropomorphism, and Relationship Development in Voice Assistants	Proc. ACM Hum.-Comput. Interact	5	CSCW2	371	2024-10-21	16	https://doi-org.srv-proxy1.library.tamu.edu/10.1145/3479515
Sarah Turner, Nandita Pattnaik, Jason R.C. Nurse, and Shujun Li	2022	"You Just Assume It Is In There, I Guess": Understanding UK Families' Application and Knowledge of Smart Home Cyber Security	Proc. ACM Hum.-Comput. Interact	6	CSCW2	269	2024-11-22	34	https://doi-org.srv-proxy1.library.tamu.edu/10.1145/3555159
Keerthi K., Chester Rebeiro, and Aritra Hazra	2018	An Algorithmic Approach to Formally Verify an ECC Library	ACM Trans. Des. Autom. Electron. Syst	23	5	63	2024-09-18	26	https://doi-org.srv-proxy1.library.tamu.edu/10.1145/3224205
Majid Mohammadi, Wout Hofman, and Yao-Hua Tan	2019	Simulated Annealing-based Ontology Matching	ACM Trans. Manage. Inf. Syst	10	1	3	2024-03-19	24	https://doi-org.srv-proxy1.library.tamu.edu/10.1145/3314948
Joshua Introne, Isabel Munoz, and Bryan Semaan	2021	The Narrative Tapestry Design Process: Weaving Online Social Support from Stories of Stigma	Proc. ACM Hum.-Comput. Interact	5	CSCW2	389	2024-10-21	35	https://doi-org.srv-proxy1.library.tamu.edu/10.1145/3479533
Xuyang Li, Antara Bahursettiwar, and Marina Kogan	2021	Hello? Is There Anybody in There? Analysis of Factors Promoting Response From Authoritative Sources in Crisis	Proc. ACM Hum.-Comput. Interact	5	CSCW1	135	2024-04-21	21	https://doi-org.srv-proxy1.library.tamu.edu/10.1145/3449209
Thomas Breideband, Gonzalo J. Martinez, Poorna Talkad Sukumar, Megan Caruso, Sidney D'Mello, Aaron D. Striegel, and Gloria Mark	2022	Sleep Patterns and Sleep Alignment in Remote Teams during COVID-19	Proc. ACM Hum.-Comput. Interact	6	CSCW2	326	2024-11-22	31	https://doi-org.srv-proxy1.library.tamu.edu/10.1145/3555217
Shunsuke Saito, Liwen Hu, Chongyang Ma, Hikaru Ibayashi, Linjie Luo, and Hao Li	2018	3D hair synthesis using volumetric variational autoencoders	ACM Trans. Graph	37	6	208	2024-12-18	12	https://doi-org.srv-proxy1.library.tamu.edu/10.1145/3272127.3275019
Subigya Nepal, Shayan Mirjafari, Gonzalo J. Martinez, Pino Audia, Aaron Striegel, and Andrew T. Campbell	2020	Detecting Job Promotion in Information Workers Using Mobile Sensing	Proc. ACM Interact. Mob. Wearable Ubiquitous Technol	4	3	113	2024-09-20	28	https://doi-org.srv-proxy1.library.tamu.edu/10.1145/3414118
Jessica L. Feuston, Alex S. Taylor, and Anne Marie Piper	2020	Conformity of Eating Disorders through Content Moderation	Proc. ACM Hum.-Comput. Interact	4	CSCW1	40	2024-05-20	28	https://doi-org.srv-proxy1.library.tamu.edu/10.1145/3392845
Souvik Kundu, Yao Fu, Bill Ye, Peter A. Beerel, and Massoud Pedram	2022	Toward Adversary-aware Non-iterative Model Pruning through Dynamic Network Rewiring of DNNs	ACM Trans. Embed. Comput. Syst	21	5	52	2024-09-22	24	https://doi-org.srv-proxy1.library.tamu.edu/10.1145/3510833
Yun Seong Nam, Jianfei Gao, Chandan Bothra, Ehab Ghabashneh, Sanjay Rao, Bruno Ribeiro, Jibin Zhan, and Hui Zhang	2021	Xatu: Richer Neural Network Based Prediction for Video Streaming	Proc. ACM Meas. Anal. Comput. Syst	5	3	44	2024-12-21	26	https://doi-org.srv-proxy1.library.tamu.edu/10.1145/3491056
Benett Axtell and Cosmin Munteanu	2019	Back to Real Pictures: A Cross-generational Understanding of Users' Mental Models of Photo Cloud Storage	Proc. ACM Interact. Mob. Wearable Ubiquitous Technol	3	3	74	2024-09-19	24	https://doi-org.srv-proxy1.library.tamu.edu/10.1145/3351232
Michael T. Stuart and Markus Kneer	2021	Guilty Artificial Minds: Folk Attributions of Mens Rea and Culpability to Artificially Intelligent Agents	Proc. ACM Hum.-Comput. Interact	5	CSCW2	363	2024-10-21	27	https://doi-org.srv-proxy1.library.tamu.edu/10.1145/3479507
Deeksha Adiani, Aaron Itzkovitz, Dayi Bian, Harrison Katz, Michael Breen, Spencer Hunt, Amy Swanson, Timothy J. Vogus, Joshua Wade, and Nilanjan Sarkar	2022	Career Interview Readiness in Virtual Reality (CIRVR): A Platform for Simulated Interview Training for Autistic Individuals and Their Employers	ACM Trans. Access. Comput	15	1	2	2024-03-22	28	https://doi-org.srv-proxy1.library.tamu.edu/10.1145/3505560
Sharon Oviatt, Jionghao Lin, and Abishek Sriramulu	2021	I Know What You Know: What Hand Movements Reveal about Domain Expertise	ACM Trans. Interact. Intell. Syst	11	1	4	2024-03-21	26	https://doi-org.srv-proxy1.library.tamu.edu/10.1145/3423049
Bhanu Teja Gullapalli, Stephanie Carreiro, Brittany P. Chapman, Deepak Ganesan, Jan Sjoquist, and Tauhidur Rahman	2021	OpiTrack: A Wearable-based Clinical Opioid Use Tracker with Temporal Convolutional Attention Networks	Proc. ACM Interact. Mob. Wearable Ubiquitous Technol	5	3	102	2024-09-21	29	https://doi-org.srv-proxy1.library.tamu.edu/10.1145/3478107
Cong Xie, Wen Zhong, Wei Xu, and Klaus Mueller	2018	Visual Analytics of Heterogeneous Data Using Hypergraph Learning	ACM Trans. Intell. Syst. Technol	10	1	4	2024-01-19	26	https://doi-org.srv-proxy1.library.tamu.edu/10.1145/3200765
Jittrapol Intarasirisawat, Chee Siang Ang, Christos Efstratiou, Luke William Feidhlim Dickens, and Rupert Page	2019	Exploring the Touch and Motion Features in Game-Based Cognitive Assessments	Proc. ACM Interact. Mob. Wearable Ubiquitous Technol	3	3	87	2024-09-19	25	https://doi-org.srv-proxy1.library.tamu.edu/10.1145/3351245
Matthew Rueben, Jeffrey Klow, Madelyn Duer, Eric Zimmerman, Jennifer Piacentini, Madison Browning, Frank J. Bernieri, Cindy M. Grimm, and William D. Smart	2021	Mental Models of a Mobile Shoe Rack: Exploratory Findings from a Long-term In-the-Wild Study	J. Hum.-Robot Interact	10	2	16	2024-06-21	36	https://doi-org.srv-proxy1.library.tamu.edu/10.1145/3442620
Chun-Wei Yang, Thanh Hai Phung, Hong-Han Shuai, and Wen-Huang Cheng	2022	Mask or Non-Mask? Robust Face Mask Detector via Triplet-Consistency Representation Learning	ACM Trans. Multimedia Comput. Commun. Appl	18	1s	42	2024-02-22	20	https://doi-org.srv-proxy1.library.tamu.edu/10.1145/3472623
Peng Zhang, Baoxi Liu, Tun Lu, Xianghua Ding, Hansu Gu, and Ning Gu	2022	Jointly Predicting Future Content in Multiple Social Media Sites Based on Multi-task Learning	ACM Trans. Inf. Syst	40	4	79	2024-10-22	28	https://doi-org.srv-proxy1.library.tamu.edu/10.1145/3495530
Guang-You Zhou and Jimmy Xiangji Huang	2017	Modeling and Mining Domain Shared Knowledge for Sentiment Analysis	ACM Trans. Inf. Syst	36	2	18	2024-04-18	36	https://doi-org.srv-proxy1.library.tamu.edu/10.1145/3091995
Bahareh Sarrafzadeh, Sujay Kumar Jauhar, Michael Gamon, Edward Lank, and Ryen W. White	2021	Characterizing Stage-aware Writing Assistance for Collaborative Document Authoring	Proc. ACM Hum.-Comput. Interact	4	CSCW3	271	2024-12-20	29	https://doi-org.srv-proxy1.library.tamu.edu/10.1145/3434180
Sanjay R. Kairam, Melissa C. Mercado, and Steven A. Sumner	2022	A Social-Ecological Approach to Modeling Sense of Virtual Community (SOVC) in Livestreaming Communities	Proc. ACM Hum.-Comput. Interact	6	CSCW2	356	2024-11-22	35	https://doi-org.srv-proxy1.library.tamu.edu/10.1145/3555081
Jennifer Villareale, Casper Harteveld, and Jichen Zhu	2022	"I Want To See How Smart This AI Really Is": Player Mental Model Development of an Adversarial AI Player	Proc. ACM Hum.-Comput. Interact	6	CHI PLAY	219	2024-10-22	26	https://doi-org.srv-proxy1.library.tamu.edu/10.1145/3549482
Shkurta Gashi, Elena Di Lascio, Bianca Stancu, Vedant Das Swain, Varun Mishra, Martin Gjoreski, and Silvia Santini	2020	Detection of Artifacts in Ambulatory Electrodermal Activity Data	Proc. ACM Interact. Mob. Wearable Ubiquitous Technol	4	2	44	2024-06-20	31	https://doi-org.srv-proxy1.library.tamu.edu/10.1145/3397316
Kunal Relia, Mohammad Akbari, Dustin Duncan, and Rumi Chunara	2018	Socio-spatial Self-organizing Maps: Using Social Media to Assess Relevant Geographies for Exposure to Social Processes	Proc. ACM Hum.-Comput. Interact	2	CSCW	145	2024-11-18	23	https://doi-org.srv-proxy1.library.tamu.edu/10.1145/3274414
Ankur Sarker, Haiying Shen, and John A. Stankovic	2018	MORP: Data-Driven Multi-Objective Route Planning and Optimization for Electric Vehicles	Proc. ACM Interact. Mob. Wearable Ubiquitous Technol	1	4	162	2024-12-17	35	https://doi-org.srv-proxy1.library.tamu.edu/10.1145/3161408
Jiajun Wang, Reena Panda, and Lizy K. John	2018	SelSMaP: A Selective Stride Masking Prefetching Scheme	ACM Trans. Archit. Code Optim	15	4	42	2024-12-18	21	https://doi-org.srv-proxy1.library.tamu.edu/10.1145/3274650
Ronny Andrade, Jenny Waycott, Steven Baker, and Frank Vetere	2021	Echolocation as a Means for People with Visual Impairment (PVI) to Acquire Spatial Knowledge of Virtual Space	ACM Trans. Access. Comput	14	1	4	2024-03-21	25	https://doi-org.srv-proxy1.library.tamu.edu/10.1145/3448273
Amit Kleinmann and Avishai Wool	2017	Automatic Construction of Statechart-Based Anomaly Detection Models for Multi-Threaded Industrial Control Systems	ACM Trans. Intell. Syst. Technol	8	4	55	2024-07-17	21	https://doi-org.srv-proxy1.library.tamu.edu/10.1145/3011018
Feng Xia, Teng Guo, Xiaomei Bai, Adrian Shatte, Zitao Liu, and Jiliang Tang	2022	SUMMER: Bias-aware Prediction of Graduate Employment Based on Educational Big Data	ACM/IMS Trans. Data Sci	2	4	39	2024-11-21	24	https://doi-org.srv-proxy1.library.tamu.edu/10.1145/3510361
Johanna Delanoy, Mathieu Aubry, Phillip Isola, Alexei A. Efros, and Adrien Bousseau	2018	3D Sketching using Multi-View Deep Volumetric Prediction	Proc. ACM Comput. Graph. Interact. Tech	1	1	21	2024-07-18	22	https://doi-org.srv-proxy1.library.tamu.edu/10.1145/3203197
John Krumm	2018	Urban Impulses: Evoked Responses From Local Event Stimuli	Proc. ACM Interact. Mob. Wearable Ubiquitous Technol	1	4	148	2024-12-17	18	https://doi-org.srv-proxy1.library.tamu.edu/10.1145/3161193
Tilman Dingler, Albrecht Schmidt, and Tonja Machulla	2017	Building Cognition-Aware Systems: A Mobile Toolkit for Extracting Time-of-Day Fluctuations of Cognitive Performance	Proc. ACM Interact. Mob. Wearable Ubiquitous Technol	1	3	47	2024-09-17	15	https://doi-org.srv-proxy1.library.tamu.edu/10.1145/3132025
Stephen Law, Brooks Paige, and Chris Russell	2019	Take a Look Around: Using Street View and Satellite Images to Estimate House Prices	ACM Trans. Intell. Syst. Technol	10	5	54	2024-09-19	19	https://doi-org.srv-proxy1.library.tamu.edu/10.1145/3342240
Kristine L. Nowak and James H. Watt	2022	Distance Education During the COVID-19 Shutdown: A Process Model of Online Learner Readiness, Experiences and Feelings of Learning	Proc. ACM Hum.-Comput. Interact	6	CSCW2	293	2024-11-22	24	https://doi-org.srv-proxy1.library.tamu.edu/10.1145/3555184
Yue Huang, Borke Obada-Obieh, Satya Lokam, and Konstantin (Kosta) Beznosov	2022	Users' Expectations, Experiences, and Concerns With COVID Alert, an Exposure-Notification App	Proc. ACM Hum.-Comput. Interact	6	CSCW2	350	2024-11-22	33	https://doi-org.srv-proxy1.library.tamu.edu/10.1145/3555770
Iram Bibi, Adnan Akhunzada, Jahanzaib Malik, Muhammad Khurram Khan, and Muhammad Dawood	2021	Secure Distributed Mobile Volunteer Computing with Android	ACM Trans. Internet Technol	22	1	2	2024-02-22	21	https://doi-org.srv-proxy1.library.tamu.edu/10.1145/3428151
Huiyu Duan, Xiongkuo Min, Yi Fang, Lei Fan, Xiaokang Yang, and Guangtao Zhai	2019	Visual Attention Analysis and Prediction on Human Faces for Children with Autism Spectrum Disorder	ACM Trans. Multimedia Comput. Commun. Appl	15	3s	90	2024-11-19	23	https://doi-org.srv-proxy1.library.tamu.edu/10.1145/3337066
Tamir Mendel, Roei Schuster, Eran Tromer, and Eran Toch	2022	Toward Proactive Support for Older Adults: Predicting the Right Moment for Providing Mobile Safety Help	Proc. ACM Interact. Mob. Wearable Ubiquitous Technol	6	1	25	2024-03-22	25	https://doi-org.srv-proxy1.library.tamu.edu/10.1145/3517249
Wei Sun, Yunzhi Li, Feng Tian, Xiangmin Fan, and Hongan Wang	2019	How Presenters Perceive and React to Audience Flow Prediction In-situ: An Explorative Study of Live Online Lectures	Proc. ACM Hum.-Comput. Interact	3	CSCW	162	2024-11-19	19	https://doi-org.srv-proxy1.library.tamu.edu/10.1145/3359264
Fouzi Harrag and Mohamed Khalil Djahli	2022	Arabic Fake News Detection: A Fact Checking Based Deep Learning Approach	ACM Trans. Asian Low-Resour. Lang. Inf. Process	21	4	75	2024-07-22	34	https://doi-org.srv-proxy1.library.tamu.edu/10.1145/3501401
Nasser Alsaedi, Pete Burnap, and Omer Rana	2017	Can We Predict a Riot? Disruptive Event Detection Using Twitter	ACM Trans. Internet Technol	17	2	18	2024-05-17	26	https://doi-org.srv-proxy1.library.tamu.edu/10.1145/2996183
Pakhee Kumar, Ferda Ofli, Muhammad Imran, and Carlos Castillo	2020	Detection of Disaster-Affected Cultural Heritage Sites from Social Media Images Using Deep Learning Techniques	J. Comput. Cult. Herit	13	3	23	2024-10-20	31	https://doi-org.srv-proxy1.library.tamu.edu/10.1145/3383314
Jinyuan Fang, Shangsong Liang, Zaiqiao Meng, and Maarten De Rijke	2021	Hyperspherical Variational Co-embedding for Attributed Networks	ACM Trans. Inf. Syst	40	3	58	2024-07-22	36	https://doi-org.srv-proxy1.library.tamu.edu/10.1145/3478284
Sindhu Kiranmai Ernala, Asra F. Rizvi, Michael L. Birnbaum, John M. Kane, and Munmun De Choudhury	2017	Linguistic Markers Indicating Therapeutic Outcomes of Social Media Disclosures of Schizophrenia	Proc. ACM Hum.-Comput. Interact	1	CSCW	43	2024-11-17	27	https://doi-org.srv-proxy1.library.tamu.edu/10.1145/3134678
Jonathan H. Tomkin, Matthew West, and Geoffrey L. Herman	2018	An Improved Grade Point Average, With Applications to CS Undergraduate Education Analytics	ACM Trans. Comput. Educ	18	4	17	2024-12-18	16	https://doi-org.srv-proxy1.library.tamu.edu/10.1145/3157086
Xi Yang, Suining He, Bing Wang, and Mahan Tabatabaie	2022	Spatio-Temporal Graph Attention Embedding for Joint Crowd Flow and Transition Predictions: A Wi-Fi-based Mobility Case Study	Proc. ACM Interact. Mob. Wearable Ubiquitous Technol	5	4	187	2024-12-21	24	https://doi-org.srv-proxy1.library.tamu.edu/10.1145/3495003
Zhicheng Yang, Parth H. Pathak, Yunze Zeng, Xixi Liran, and Prasant Mohapatra	2017	Vital Sign and Sleep Monitoring Using Millimeter Wave	ACM Trans. Sen. Netw	13	2	14	2024-05-17	32	https://doi-org.srv-proxy1.library.tamu.edu/10.1145/3051124
Zhenpeng Chen, Yanbin Cao, Huihan Yao, Xuan Lu, Xin Peng, Hong Mei, and Xuanzhe Liu	2021	Emoji-powered Sentiment and Emotion Detection from Software Developers‚Äô Communication Data	ACM Trans. Softw. Eng. Methodol	30	2	18	2024-04-21	48	https://doi-org.srv-proxy1.library.tamu.edu/10.1145/3424308
Azra Ismail and Neha Kumar	2018	Engaging Solidarity in Data Collection Practices for Community Health	Proc. ACM Hum.-Comput. Interact	2	CSCW	76	2024-11-18	24	https://doi-org.srv-proxy1.library.tamu.edu/10.1145/3274345
Weiwei Chen, Ying Wang, Ying Xu, Chengsi Gao, Cheng Liu, and Lei Zhang	2022	A Framework for Neural Network Architecture and Compile Co-optimization	ACM Trans. Embed. Comput. Syst	22	1	5	2024-01-23	24	https://doi-org.srv-proxy1.library.tamu.edu/10.1145/3533251
Thomas Bock, Angelika Schmid, and Sven Apel	2021	Measuring and Modeling Group Dynamics in Open-Source Software Development: A Tensor Decomposition Approach	ACM Trans. Softw. Eng. Methodol	31	2	19	2024-04-22	50	https://doi-org.srv-proxy1.library.tamu.edu/10.1145/3473139
Zipei Fan, Xuan Song, Tianqi Xia, Renhe Jiang, Ryosuke Shibasaki, and Ritsu Sakuramachi	2018	Online Deep Ensemble Learning for Predicting Citywide Human Mobility	Proc. ACM Interact. Mob. Wearable Ubiquitous Technol	2	3	105	2024-09-18	21	https://doi-org.srv-proxy1.library.tamu.edu/10.1145/3264915
HyeonJung Park, Youngki Lee, and JeongGil Ko	2021	Enabling Real-time Sign Language Translation on Mobile Platforms with On-board Depth Cameras	Proc. ACM Interact. Mob. Wearable Ubiquitous Technol	5	2	77	2024-06-21	30	https://doi-org.srv-proxy1.library.tamu.edu/10.1145/3463498
Catherine Tong, Matthew Craner, Matthieu Vegreville, and Nicholas D. Lane	2019	Tracking Fatigue and Health State in Multiple Sclerosis Patients Using Connnected Wellness Devices	Proc. ACM Interact. Mob. Wearable Ubiquitous Technol	3	3	106	2024-09-19	19	https://doi-org.srv-proxy1.library.tamu.edu/10.1145/3351264
Konstantinos Gavriil, Ruslan Guseinov, Jes√∫s P√©rez, Davide Pellis, Paul Henderson, Florian Rist, Helmut Pottmann, and Bernd Bickel	2020	Computational design of cold bent glass fa√ßades	ACM Trans. Graph	39	6	208	2024-12-20	16	https://doi-org.srv-proxy1.library.tamu.edu/10.1145/3414685.3417843
Ji Cheng, Da Yan, Wenwen Qu, Xiaotian Hao, Cheng Long, Wilfred Ng, and Xiaoling Wang	2022	Mining Order-preserving Submatrices under Data Uncertainty: A Possible-world Approach and Efficient Approximation Methods	ACM Trans. Database Syst	47	2	7	2024-06-22	57	https://doi-org.srv-proxy1.library.tamu.edu/10.1145/3524915
Cristina Conati, S√©bastien Lall√©, Md Abed Rahman, and Dereck Toker	2020	Comparing and Combining Interaction Data and Eye-tracking Data for the Real-time Prediction of User Cognitive Abilities in Visualization Tasks	ACM Trans. Interact. Intell. Syst	10	2	12	2024-06-20	41	https://doi-org.srv-proxy1.library.tamu.edu/10.1145/3301400
Md Zakirul Alam Bhuiyan, Jie Wu, Guojun Wang, Tian Wang, and Mohammad Mehedi Hassan	2017	E-Sampling: Event-Sensitive Autonomous Adaptive Sensing and Low-Cost Monitoring in Networked Sensing Systems	ACM Trans. Auton. Adapt. Syst	12	1	1	2024-03-17	29	https://doi-org.srv-proxy1.library.tamu.edu/10.1145/2994150
Hichang Cho, Pengxiang Li, and Zhang Hao Goh	2020	Privacy Risks, Emotions, and Social Media: A Coping Model of Online Privacy	ACM Trans. Comput.-Hum. Interact	27	6	40	2024-12-20	28	https://doi-org.srv-proxy1.library.tamu.edu/10.1145/3412367
Rupjyoti Baruah, Rajesh Kumar Mundotiya, and Anil Kumar Singh	2021	Low Resource Neural Machine Translation: Assamese to/from Other Indo-Aryan (Indic) Languages	ACM Trans. Asian Low-Resour. Lang. Inf. Process	21	1	19	2024-01-22	32	https://doi-org.srv-proxy1.library.tamu.edu/10.1145/3469721
Sizhe An and Umit Y. Ogras	2021	MARS: mmWave-based Assistive Rehabilitation System for Smart Healthcare	ACM Trans. Embed. Comput. Syst	20	5s	72	2024-10-21	22	https://doi-org.srv-proxy1.library.tamu.edu/10.1145/3477003
Parvaneh Parvin, Stefano Chessa, Marco Manca, and Fabio Paterno'	2018	Real-Time Anomaly Detection in Elderly Behavior with the Support of Task Models	Proc. ACM Hum.-Comput. Interact	2	EICS	15	2024-06-18	18	https://doi-org.srv-proxy1.library.tamu.edu/10.1145/3229097
Kholoud Khalil Aldous, Jisun An, and Bernard J. Jansen	2022	Measuring 9 Emotions of News Posts from 8 News Organizations across 4 Social Media Platforms for 8 Months	Trans. Soc. Comput	4	4	15	2024-12-21	31	https://doi-org.srv-proxy1.library.tamu.edu/10.1145/3516491
Jing Zhang, Jiaqi Guo, and Yonggong Ren	2021	Robust Ordinal Regression: User Credit Grading with Triplet Loss-Based Sampling	ACM Trans. Multimedia Comput. Commun. Appl	17	1s	7	2024-01-21	20	https://doi-org.srv-proxy1.library.tamu.edu/10.1145/3408303
Weidi Zhang, Donghao Ren, and George Legrady	2021	Cangjie's Poetry: An Interactive Art Experience of a Semantic Human-Machine Reality	Proc. ACM Comput. Graph. Interact. Tech	4	2	19	2024-07-21	9	https://doi-org.srv-proxy1.library.tamu.edu/10.1145/3465619
Weichao Liang, Zhiang Wu, Zhe Li, and Yong Ge	2022	CrimeTensor: Fine-Scale Crime Prediction via Tensor Learning with Spatiotemporal Consistency	ACM Trans. Intell. Syst. Technol	13	2	33	2024-04-22	24	https://doi-org.srv-proxy1.library.tamu.edu/10.1145/3501807
Suvam Mukherjee, Pantazis Deligiannis, Arpita Biswas, and Akash Lal	2020	Learning-based controlled concurrency testing	Proc. ACM Program. Lang	4	OOPSLA	230	2024-11-20	31	https://doi-org.srv-proxy1.library.tamu.edu/10.1145/3428298
Abhik Jana, Gopalakrishnan Venkatesh, Seid Muhie Yimam, and Chris Biemann	2022	Hypernymy Detection for Low-resource Languages: A Study for Hindi, Bengali, and Amharic	ACM Trans. Asian Low-Resour. Lang. Inf. Process	21	4	67	2024-07-22	21	https://doi-org.srv-proxy1.library.tamu.edu/10.1145/3490389
Fabian Okeke, Beatrice Wasunna, Mercy Amulele, Isaac Holeman, and Nicola Dell	2019	Including the Voice of Care Recipients in Community Health Feedback Loops in Rural Kenya	Proc. ACM Hum.-Comput. Interact	3	CSCW	71	2024-11-19	20	https://doi-org.srv-proxy1.library.tamu.edu/10.1145/3359173
Samuel J. Ellis, Titus H. Klinge, James I. Lathrop, Jack H. Lutz, Robyn R. Lutz, Andrew S. Miner, and Hugh D. Potter	2019	Runtime Fault Detection in Programmed Molecular Systems	ACM Trans. Softw. Eng. Methodol	28	2	6	2024-04-19	20	https://doi-org.srv-proxy1.library.tamu.edu/10.1145/3295740
Shangfei Wang, Longfei Hao, and Qiang Ji	2020	Posed and Spontaneous Expression Distinction Using Latent Regression Bayesian Networks	ACM Trans. Multimedia Comput. Commun. Appl	16	3	80	2024-08-20	18	https://doi-org.srv-proxy1.library.tamu.edu/10.1145/3391290
Yasaman S. Sefidgar, Woosuk Seo, Kevin S. Kuehn, Tim Althoff, Anne Browning, Eve Riskin, Paula S. Nurius, Anind K. Dey, and Jennifer Mankoff	2019	Passively-sensed Behavioral Correlates of Discrimination Events in College Students	Proc. ACM Hum.-Comput. Interact	3	CSCW	114	2024-11-19	29	https://doi-org.srv-proxy1.library.tamu.edu/10.1145/3359216
Mathias Humbert, Erman Ayday, Jean-Pierre Hubaux, and Amalio Telenti	2017	Quantifying Interdependent Risks in Genomic Privacy	ACM Trans. Priv. Secur	20	1	3	2024-02-17	31	https://doi-org.srv-proxy1.library.tamu.edu/10.1145/3035538
Syed M. A. H. Jafri, Hasan Hassan, Ahmed Hemani, and Onur Mutlu	2021	Refresh Triggered Computation: Improving the Energy Efficiency of Convolutional Neural Network Accelerators	ACM Trans. Archit. Code Optim	18	1	2	2024-03-21	29	https://doi-org.srv-proxy1.library.tamu.edu/10.1145/3417708
Koustuv Saha, Ted Grover, Stephen M. Mattingly, Vedant Das swain, Pranshu Gupta, Gonzalo J. Martinez, Pablo Robles-Granda, Gloria Mark, Aaron Striegel, and Munmun De Choudhury	2021	Person-Centered Predictions of Psychological Constructs with Social Media Contextualized by Multimodal Sensing	Proc. ACM Interact. Mob. Wearable Ubiquitous Technol	5	1	32	2024-03-21	32	https://doi-org.srv-proxy1.library.tamu.edu/10.1145/3448117
Ayan Chaudhury, Partha Sarathi Mukherjee, Sudip Das, Chandan Biswas, and Ujjwal Bhattacharya	2022	A Deep OCR for Degraded Bangla Documents	ACM Trans. Asian Low-Resour. Lang. Inf. Process	21	5	98	2024-09-22	20	https://doi-org.srv-proxy1.library.tamu.edu/10.1145/3511807
Changming Liu, Xiaojing Ma, Sixing Cao, Jiayun Fu, and Bin B. Zhu	2022	Privacy-preserving Motion Detection for HEVC-compressed Surveillance Video	ACM Trans. Multimedia Comput. Commun. Appl	18	1	23	2024-01-22	27	https://doi-org.srv-proxy1.library.tamu.edu/10.1145/3472669
Masaaki Miki and Toby Mitchell	2022	Interactive Exploration of Tension-Compression Mixed Shells	ACM Trans. Graph	41	6	263	2024-12-22	14	https://doi-org.srv-proxy1.library.tamu.edu/10.1145/3550454.3555438
Xuyu Wang, Chao Yang, and Shiwen Mao	2017	TensorBeat: Tensor Decomposition for Monitoring Multiperson Breathing Beats with Commodity WiFi	ACM Trans. Intell. Syst. Technol	9	1	8	2024-01-18	27	https://doi-org.srv-proxy1.library.tamu.edu/10.1145/3078855
Samantha A. Whitman, Kathleen H. Pine, Bjorg Thorsteinsdottir, Paige Organick-Lee, Anjali Thota, Nataly R. Espinoza Suarez, Erik W. Johnston, and Kasey R. Boehmer	2021	Bodily Experiences of Illness and Treatment as Information Work: The Case of Chronic Kidney Disease	Proc. ACM Hum.-Comput. Interact	5	CSCW2	383	2024-10-21	28	https://doi-org.srv-proxy1.library.tamu.edu/10.1145/3479527
Yao Zhang, Wenping Fan, Qichen Hao, Xinya Wu, and Min-Ling Zhang	2022	CAFE and SOUP: Toward Adaptive VDI Workload Prediction	ACM Trans. Intell. Syst. Technol	13	6	94	2024-12-22	28	https://doi-org.srv-proxy1.library.tamu.edu/10.1145/3529536
Roberto Rodrigues Filho and Barry Porter	2017	Defining Emergent Software Using Continuous Self-Assembly, Perception, and Learning	ACM Trans. Auton. Adapt. Syst	12	3	16	2024-09-17	25	https://doi-org.srv-proxy1.library.tamu.edu/10.1145/3092691
Weike Pan, Qiang Yang, Yuchao Duan, Ben Tan, and Zhong Ming	2017	Transfer Learning for Behavior Ranking	ACM Trans. Intell. Syst. Technol	8	5	65	2024-09-17	23	https://doi-org.srv-proxy1.library.tamu.edu/10.1145/3057732
Jimmy Ming-Tai Wu, Qian Teng, Gautam Srivastava, Matin Pirouz, and Jerry Chun-Wei Lin	2021	The Efficient Mining of Skyline Patterns from a Volunteer Computing Network	ACM Trans. Internet Technol	21	4	89	2024-11-21	20	https://doi-org.srv-proxy1.library.tamu.edu/10.1145/3423557
Lili Wang, Chenghan Huang, Ying Lu, Weicheng Ma, Ruibo Liu, and Soroush Vosoughi	2021	Dynamic Structural Role Node Embedding for User Modeling in Evolving Networks	ACM Trans. Inf. Syst	40	3	46	2024-07-22	21	https://doi-org.srv-proxy1.library.tamu.edu/10.1145/3472955
Lawrence H. Kim and Sean Follmer	2021	Generating Legible and Glanceable Swarm Robot Motion through Trajectory, Collective Behavior, and Pre-attentive Processing Features	J. Hum.-Robot Interact	10	3	21	2024-09-21	25	https://doi-org.srv-proxy1.library.tamu.edu/10.1145/3442681
Korosh Vatanparvar and Mohammad Abdullah Al Faruque	2018	Design and Analysis of Battery-Aware Automotive Climate Control for Electric Vehicles	ACM Trans. Embed. Comput. Syst	17	4	74	2024-07-18	22	https://doi-org.srv-proxy1.library.tamu.edu/10.1145/3203408
Ying Li, Jizhou Huang, Miao Fan, Jinyi Lei, Haifeng Wang, and Enhong Chen	2020	Personalized Query Auto-Completion for Large-Scale POI Search at Baidu Maps	ACM Trans. Asian Low-Resour. Lang. Inf. Process	19	5	70	2024-09-20	16	https://doi-org.srv-proxy1.library.tamu.edu/10.1145/3394137
Lokesh Nandanwar, Palaiahnakote Shivakumara, Divya Krishnani, Raghavendra Ramachandra, Tong Lu, Umapada Pal, and Mohan Kankanhalli	2021	A New Foreground-Background based Method for Behavior-Oriented Social Media Image Classification	ACM Trans. Multimedia Comput. Commun. Appl	17	4	132	2024-11-21	25	https://doi-org.srv-proxy1.library.tamu.edu/10.1145/3458051
Alexander Frummet, David Elsweiler, and Bernd Ludwig	2022	‚ÄúWhat Can I Cook with these Ingredients?‚Äù - Understanding Cooking-Related Information Needs in Conversational Search	ACM Trans. Inf. Syst	40	4	81	2024-10-22	32	https://doi-org.srv-proxy1.library.tamu.edu/10.1145/3498330
Gonzalo Ramos, Napol Rachatasumrit, Jina Suh, Rachel Ng, and Christopher Meek	2022	ForSense: Accelerating Online Research Through Sensemaking Integration and Machine Research Support	ACM Trans. Interact. Intell. Syst	12	4	30	2024-12-22	23	https://doi-org.srv-proxy1.library.tamu.edu/10.1145/3532853
Sanjeev Sondur and Krishna Kant	2022	Performance Health Index for Complex Cyber Infrastructures	ACM Trans. Model. Perform. Eval. Comput. Syst	7	1	4	2024-03-22	32	https://doi-org.srv-proxy1.library.tamu.edu/10.1145/3538646
Muhammad Ikram, Lucky Onwuzurike, Shehroze Farooqi, Emiliano De Cristofaro, Arik Friedman, Guillaume Jourjon, Mohammed Ali Kaafar, and M. Zubair Shafiq	2017	Measuring, Characterizing, and Detecting Facebook Like Farms	ACM Trans. Priv. Secur	20	4	13	2024-11-17	28	https://doi-org.srv-proxy1.library.tamu.edu/10.1145/3121134
Jianhui Han, Xiang Fei, Zhaolin Li, and Youhui Zhang	2021	Polyhedral-Based Compilation Framework for In-Memory Neural Network Accelerators	J. Emerg. Technol. Comput. Syst	18	1	15	2024-01-22	23	https://doi-org.srv-proxy1.library.tamu.edu/10.1145/3469847
Haytham Assem, Teodora Sandra Buda, and Declan O‚Äôsullivan	2017	RCMC: Recognizing Crowd-Mobility Patterns in Cities Based on Location Based Social Networks Data	ACM Trans. Intell. Syst. Technol	8	5	70	2024-09-17	30	https://doi-org.srv-proxy1.library.tamu.edu/10.1145/3086636
Karsten Beckmann, Wilkie Olin-Ammentorp, Gangotree Chakma, Sherif Amer, Garrett S. Rose, Chris Hobbs, Joseph Van Nostrand, Martin Rodgers, and Nathaniel C. Cady	2020	Towards Synaptic Behavior of Nanoscale ReRAM Devices for Neuromorphic Computing Applications	J. Emerg. Technol. Comput. Syst	16	2	23	2024-04-20	18	https://doi-org.srv-proxy1.library.tamu.edu/10.1145/3381859
Chuanbo Hu, Minglei Yin, Bin Liu, Xin Li, and Yanfang Ye	2021	Identifying Illicit Drug Dealers on Instagram with Large-scale Multimodal Data Fusion	ACM Trans. Intell. Syst. Technol	12	5	59	2024-10-21	23	https://doi-org.srv-proxy1.library.tamu.edu/10.1145/3472713
Soohwan Park, Hoseok Ryu, Seyoung Lee, Sunmin Lee, and Jehee Lee	2019	Learning predict-and-simulate policies from unorganized human motion data	ACM Trans. Graph	38	6	205	2024-12-19	11	https://doi-org.srv-proxy1.library.tamu.edu/10.1145/3355089.3356501
Sushil Jajodia, Noseong Park, Edoardo Serra, and V. S. Subrahmanian	2018	SHARE: A Stackelberg Honey-Based Adversarial Reasoning Engine	ACM Trans. Internet Technol	18	3	30	2024-08-18	41	https://doi-org.srv-proxy1.library.tamu.edu/10.1145/3137571
Soha Rostaminia, Alexander Lamson, Subhransu Maji, Tauhidur Rahman, and Deepak Ganesan	2019	W!NCE: Unobtrusive Sensing of Upper Facial Action Units with EOG-based Eyewear	Proc. ACM Interact. Mob. Wearable Ubiquitous Technol	3	1	23	2024-03-19	26	https://doi-org.srv-proxy1.library.tamu.edu/10.1145/3314410
Emna Mezghani, Ernesto Exposito, and Khalil Drira	2018	An Autonomic Cognitive Pattern for Smart IoT-Based System Manageability: Application to Comorbidity Management	ACM Trans. Internet Technol	19	1	8	2024-02-19	17	https://doi-org.srv-proxy1.library.tamu.edu/10.1145/3166070
Kanthavel R, Dhaya R, and Ahilan A	2022	AI-Based Efficient WUGS Network Channel Modeling and Clustered Cooperative Communication	ACM Trans. Sen. Netw	18	3	33	2024-08-22	14	https://doi-org.srv-proxy1.library.tamu.edu/10.1145/3469034
Xiaoguang Tu, Zheng Ma, Jian Zhao, Guodong Du, Mei Xie, and Jiashi Feng	2020	Learning Generalizable and Identity-Discriminative Representations for Face Anti-Spoofing	ACM Trans. Intell. Syst. Technol	11	5	60	2024-10-20	19	https://doi-org.srv-proxy1.library.tamu.edu/10.1145/3402446
Shuhui Jiang, Yue Wu, and Yun Fu	2018	Deep Bidirectional Cross-Triplet Embedding for Online Clothing Shopping	ACM Trans. Multimedia Comput. Commun. Appl	14	1	5	2024-02-18	22	https://doi-org.srv-proxy1.library.tamu.edu/10.1145/3152114
Justine S. Hastings and Mark Howison	2022	Predicting Divertible Medicaid Emergency Department Costs	Digit. Gov.: Res. Pract	3	3	19	2024-07-22	19	https://doi-org.srv-proxy1.library.tamu.edu/10.1145/3548692
Noam Yefet, Uri Alon, and Eran Yahav	2020	Adversarial examples for models of code	Proc. ACM Program. Lang	4	OOPSLA	162	2024-11-20	30	https://doi-org.srv-proxy1.library.tamu.edu/10.1145/3428230
Radu Mariescu-Istodor and Pasi Fr√§nti	2017	Grid-Based Method for GPS Route Analysis for Retrieval	ACM Trans. Spatial Algorithms Syst	3	3	8	2024-09-17	28	https://doi-org.srv-proxy1.library.tamu.edu/10.1145/3125634
Ashwini Tonge and Cornelia Caragea	2019	Privacy-aware Tag Recommendation for Accurate Image Privacy Prediction	ACM Trans. Intell. Syst. Technol	10	4	40	2024-07-19	28	https://doi-org.srv-proxy1.library.tamu.edu/10.1145/3335054
Yonatan Vaizman, Nadir Weibel, and Gert Lanckriet	2018	Context Recognition In-the-Wild: Unified Model for Multi-Modal Sensors and Multi-Label Classification	Proc. ACM Interact. Mob. Wearable Ubiquitous Technol	1	4	168	2024-12-17	22	https://doi-org.srv-proxy1.library.tamu.edu/10.1145/3161192
Rui Ma, Ning Liu, Xiangxiang Xu, Yue Wang, Hae Young Noh, Pei Zhang, and Lin Zhang	2020	Fine-Grained Air Pollution Inference with Mobile Sensing Systems: A Weather-Related Deep Autoencoder Model	Proc. ACM Interact. Mob. Wearable Ubiquitous Technol	4	2	52	2024-06-20	21	https://doi-org.srv-proxy1.library.tamu.edu/10.1145/3397322
Menghan Xia, Wenbo Hu, Tien-Tsin Wong, and Jue Wang	2022	Disentangled Image Colorization via Global Anchors	ACM Trans. Graph	41	6	204	2024-12-22	13	https://doi-org.srv-proxy1.library.tamu.edu/10.1145/3550454.3555432
Yusen Wang, Zongcheng Li, Yu Jiang, Kaixuan Zhou, Tuo Cao, Yanping Fu, and Chunxia Xiao	2022	NeuralRoom: Geometry-Constrained Neural Implicit Surfaces for Indoor Scene Reconstruction	ACM Trans. Graph	41	6	226	2024-12-22	15	https://doi-org.srv-proxy1.library.tamu.edu/10.1145/3550454.3555514
Wen Dong, Tong Guan, Bruno Lepri, and Chunming Qiao	2019	PocketCare: Tracking the Flu with Mobile Phones Using Partial Observations of Proximity and Symptoms	Proc. ACM Interact. Mob. Wearable Ubiquitous Technol	3	2	41	2024-06-19	23	https://doi-org.srv-proxy1.library.tamu.edu/10.1145/3328912
Chen-Yu Hsu, Aayush Ahuja, Shichao Yue, Rumen Hristov, Zachary Kabelac, and Dina Katabi	2017	Zero-Effort In-Home Sleep and Insomnia Monitoring using Radio Signals	Proc. ACM Interact. Mob. Wearable Ubiquitous Technol	1	3	59	2024-09-17	18	https://doi-org.srv-proxy1.library.tamu.edu/10.1145/3130924
Zachary Levonian, Marco Dow, Drew Erikson, Sourojit Ghosh, Hannah Miller Hillberg, Saumik Narayanan, Loren Terveen, and Svetlana Yarosh	2021	Patterns of Patient and Caregiver Mutual Support Connections in an Online Health Community	Proc. ACM Hum.-Comput. Interact	4	CSCW3	275	2024-12-20	46	https://doi-org.srv-proxy1.library.tamu.edu/10.1145/3434184
Ruihong Qiu, Zi Huang, Tong Chen, and Hongzhi Yin	2021	Exploiting Positional Information for Session-Based Recommendation	ACM Trans. Inf. Syst	40	2	35	2024-04-22	24	https://doi-org.srv-proxy1.library.tamu.edu/10.1145/3473339
Yi Zhang, Yue Zheng, Guidong Zhang, Kun Qian, Chen Qian, and Zheng Yang	2021	GaitSense: Towards Ubiquitous Gait-Based Human Identification with Wi-Fi	ACM Trans. Sen. Netw	18	1	1	2024-02-22	24	https://doi-org.srv-proxy1.library.tamu.edu/10.1145/3466638
Deepika Yadav, Prerna Malik, Kirti Dabas, and Pushpendra Singh	2019	Feedpal: Understanding Opportunities for Chatbots in Breastfeeding Education of Women in India	Proc. ACM Hum.-Comput. Interact	3	CSCW	170	2024-11-19	30	https://doi-org.srv-proxy1.library.tamu.edu/10.1145/3359272
Robin Roussel, Marie-Paule Cani, Jean-Claude L√©on, and Niloy J. Mitra	2019	Designing chain reaction contraptions from causal graphs	ACM Trans. Graph	38	4	43	2024-08-19	14	https://doi-org.srv-proxy1.library.tamu.edu/10.1145/3306346.3322977
Thomas Debrunner, Sajad Saeedi, and Paul H. J. Kelly	2019	AUKE: Automatic Kernel Code Generation for an Analogue SIMD Focal-Plane Sensor-Processor Array	ACM Trans. Archit. Code Optim	15	4	59	2024-12-18	26	https://doi-org.srv-proxy1.library.tamu.edu/10.1145/3291055
Bhawana Chhaglani, Camellia Zakaria, Adam Lechowicz, Jeremy Gummeson, and Prashant Shenoy	2022	FlowSense: Monitoring Airflow in Building Ventilation Systems Using Audio Sensing	Proc. ACM Interact. Mob. Wearable Ubiquitous Technol	6	1	5	2024-03-22	26	https://doi-org.srv-proxy1.library.tamu.edu/10.1145/3517258
Bhavya Ghai, Q. Vera Liao, Yunfeng Zhang, Rachel Bellamy, and Klaus Mueller	2021	Explainable Active Learning (XAL): Toward AI Explanations as Interfaces for Machine Teachers	Proc. ACM Hum.-Comput. Interact	4	CSCW3	235	2024-12-20	28	https://doi-org.srv-proxy1.library.tamu.edu/10.1145/3432934
F√©lix G. Harvey, Mike Yurick, Derek Nowrouzezahrai, and Christopher Pal	2020	Robust motion in-betweening	ACM Trans. Graph	39	4	60	2024-08-20	12	https://doi-org.srv-proxy1.library.tamu.edu/10.1145/3386569.3392480
Koustuv Saha, Asra Yousuf, Louis Hickman, Pranshu Gupta, Louis Tay, and Munmun De Choudhury	2021	A Social Media Study on Demographic Differences in Perceived Job Satisfaction	Proc. ACM Hum.-Comput. Interact	5	CSCW1	167	2024-04-21	29	https://doi-org.srv-proxy1.library.tamu.edu/10.1145/3449241
Siwei Fu, Yong Wang, Yi Yang, Qingqing Bi, Fangzhou Guo, and Huamin Qu	2018	VisForum: A Visual Analysis System for Exploring User Groups in Online Forums	ACM Trans. Interact. Intell. Syst	8	1	3	2024-03-18	21	https://doi-org.srv-proxy1.library.tamu.edu/10.1145/3162075
Stefan Rudolph, Sven Tomforde, and J√∂rg H√§hner	2019	Mutual Influence-aware Runtime Learning of Self-adaptation Behavior	ACM Trans. Auton. Adapt. Syst	14	1	4	2024-03-19	37	https://doi-org.srv-proxy1.library.tamu.edu/10.1145/3345319
Thomas Kundinger, Celena Mayr, and Andreas Riener	2020	Towards a Reliable Ground Truth for Drowsiness: A Complexity Analysis on the Example of Driver Fatigue	Proc. ACM Hum.-Comput. Interact	4	EICS	78	2024-06-20	18	https://doi-org.srv-proxy1.library.tamu.edu/10.1145/3394980
Neeti Pokhriyal, Benjamin Valentino, and Soroush Vosoughi	2022	An Interpretable Model for Real-time Tracking of Economic Indicators Using Social Media Data	ACM/IMS Trans. Data Sci	2	4	36	2024-11-21	32	https://doi-org.srv-proxy1.library.tamu.edu/10.1145/3498332
Xiaowei Jia, Jared Willard, Anuj Karpatne, Jordan S. Read, Jacob A. Zwart, Michael Steinbach, and Vipin Kumar	2021	Physics-Guided Machine Learning for Scientific Discovery: An Application in Simulating Lake Temperature Profiles	ACM/IMS Trans. Data Sci	2	3	20	2024-08-21	26	https://doi-org.srv-proxy1.library.tamu.edu/10.1145/3447814
Hugo Pompougnac, Ulysse Beaugnon, Albert Cohen, and Dumitru Potop Butucaru	2022	Weaving Synchronous Reactions into the Fabric of SSA-form Compilers	ACM Trans. Archit. Code Optim	19	2	22	2024-06-22	25	https://doi-org.srv-proxy1.library.tamu.edu/10.1145/3506706
Esther Ramdinmawii and Sanghamitra Nath	2022	A Preliminary Analysis on the Correlates of Stress and Tones in Mizo	ACM Trans. Asian Low-Resour. Lang. Inf. Process	22	2	44	2024-02-23	15	https://doi-org.srv-proxy1.library.tamu.edu/10.1145/3546950
Diksha Moolchandani, Anshul Kumar, and Smruti R. Sarangi	2022	Performance and Power Prediction for Concurrent Execution on GPUs	ACM Trans. Archit. Code Optim	19	3	35	2024-09-22	27	https://doi-org.srv-proxy1.library.tamu.edu/10.1145/3522712
Mohammadreza Samadi, Maryam Mousavian, and Saeedeh Momtazi	2021	Persian Fake News Detection: Neural Representation and Classification at Word and Text Levels	ACM Trans. Asian Low-Resour. Lang. Inf. Process	21	1	10	2024-01-22	11	https://doi-org.srv-proxy1.library.tamu.edu/10.1145/3472620
D. M. Harikrishna and K. Sreenivasa Rao	2019	Children‚Äôs Story Classification in Indian Languages Using Linguistic and Keyword-based Features	ACM Trans. Asian Low-Resour. Lang. Inf. Process	19	2	30	2024-03-20	22	https://doi-org.srv-proxy1.library.tamu.edu/10.1145/3342356
Amin Kalantar, Zachary Zimmerman, and Philip Brisk	2022	FPGA-based Acceleration of Time Series Similarity Prediction: From Cloud to Edge	ACM Trans. Reconfigurable Technol. Syst	16	1	12	2024-03-23	27	https://doi-org.srv-proxy1.library.tamu.edu/10.1145/3555810
Arijit Mukherjee, Jayeeta Mondal, and Swarnava Dey	2022	Accelerated Fire Detection and Localization at Edge	ACM Trans. Embed. Comput. Syst	21	6	70	2024-11-22	27	https://doi-org.srv-proxy1.library.tamu.edu/10.1145/3510027
Pengfei Li, Jianyi Yang, and Shaolei Ren	2022	Expert-Calibrated Learning for Online Optimization with Switching Costs	Proc. ACM Meas. Anal. Comput. Syst	6	2	28	2024-06-22	35	https://doi-org.srv-proxy1.library.tamu.edu/10.1145/3530894
Jiawei Liu, Yuxiang Wei, Sen Yang, Yinlin Deng, and Lingming Zhang	2022	Coverage-guided tensor compiler fuzzing with joint IR-pass mutation	Proc. ACM Program. Lang	6	OOPSLA1	73	2024-04-22	26	https://doi-org.srv-proxy1.library.tamu.edu/10.1145/3527317
Yanbin Gong, Qian Zhang, Bobby H.P. NG, and Wei Li	2022	BreathMentor: Acoustic-based Diaphragmatic Breathing Monitor System	Proc. ACM Interact. Mob. Wearable Ubiquitous Technol	6	2	53	2024-07-22	28	https://doi-org.srv-proxy1.library.tamu.edu/10.1145/3534595
Man Luo, Bowen Du, Konstantin Klemmer, Hongming Zhu, Hakan Ferhatosmanoglu, and Hongkai Wen	2020	D3P: Data-driven Demand Prediction for Fast Expanding Electric Vehicle Sharing Systems	Proc. ACM Interact. Mob. Wearable Ubiquitous Technol	4	1	21	2024-03-20	21	https://doi-org.srv-proxy1.library.tamu.edu/10.1145/3381005
Junwei Li, Le Wu, Richang Hong, Kun Zhang, Yong Ge, and Yan Li	2020	A Joint Neural Model for User Behavior Prediction on Social Networking Platforms	ACM Trans. Intell. Syst. Technol	11	6	72	2024-12-20	25	https://doi-org.srv-proxy1.library.tamu.edu/10.1145/3406540
Shubhra Deb Paul and Swarup Bhunia	2021	SILVerIn: Systematic Integrity Verification of Printed Circuit Board Using JTAG Infrastructure	J. Emerg. Technol. Comput. Syst	17	3	44	2024-07-21	28	https://doi-org.srv-proxy1.library.tamu.edu/10.1145/3460232
Urbi Chatterjee, Soumi Chatterjee, Debdeep Mukhopadhyay, and Rajat Subhra Chakraborty	2020	Machine Learning Assisted PUF Calibration for Trustworthy Proof of Sensor Data in IoT	ACM Trans. Des. Autom. Electron. Syst	25	4	32	2024-07-20	21	https://doi-org.srv-proxy1.library.tamu.edu/10.1145/3393628
Hongzhi Liu, Jie Luo, Ying Li, and Zhonghai Wu	2021	Iterative Compilation Optimization Based on Metric Learning and Collaborative Filtering	ACM Trans. Archit. Code Optim	19	1	2	2024-03-22	25	https://doi-org.srv-proxy1.library.tamu.edu/10.1145/3480250
L. Elisa Celis and Vijay Keswani	2020	Implicit Diversity in Image Summarization	Proc. ACM Hum.-Comput. Interact	4	CSCW2	139	2024-10-20	28	https://doi-org.srv-proxy1.library.tamu.edu/10.1145/3415210
Mikio Obuchi, Jeremy F. Huckins, Weichen Wang, Alex daSilva, Courtney Rogers, Eilis Murphy, Elin Hedlund, Paul Holtzheimer, Shayan Mirjafari, and Andrew Campbell	2020	Predicting Brain Functional Connectivity Using Mobile Sensing	Proc. ACM Interact. Mob. Wearable Ubiquitous Technol	4	1	23	2024-03-20	22	https://doi-org.srv-proxy1.library.tamu.edu/10.1145/3381001
H. M. Sajjad Hossain, Sreenivasan R. Ramamurthy, Md Abdullah Al Hafiz Khan, and Nirmalya Roy	2018	An Active Sleep Monitoring Framework Using Wearables	ACM Trans. Interact. Intell. Syst	8	3	22	2024-09-18	30	https://doi-org.srv-proxy1.library.tamu.edu/10.1145/3185516
Haiwei Ma, Sunny Parawala, and Svetlana Yarosh	2021	Detecting Expressive Writing in Online Health Communities by Modeling Aggregated Empirical Data	Proc. ACM Hum.-Comput. Interact	5	CSCW1	62	2024-04-21	32	https://doi-org.srv-proxy1.library.tamu.edu/10.1145/3449136
S. Sambath Kumar and M. Nandhini	2021	Entropy Slicing Extraction and Transfer Learning Classification for Early Diagnosis of Alzheimer Diseases with sMRI	ACM Trans. Multimedia Comput. Commun. Appl	17	2	40	2024-05-21	22	https://doi-org.srv-proxy1.library.tamu.edu/10.1145/3383749
Shweta Ware, Chaoqun Yue, Reynaldo Morillo, Jin Lu, Chao Shang, Jayesh Kamath, Athanasios Bamis, Jinbo Bi, Alexander Russell, and Bing Wang	2018	Large-scale Automatic Depression Screening Using Meta-data from WiFi Infrastructure	Proc. ACM Interact. Mob. Wearable Ubiquitous Technol	2	4	195	2024-12-18	27	https://doi-org.srv-proxy1.library.tamu.edu/10.1145/3287073
Yifei Shi, Junwen Huang, Hongjia Zhang, Xin Xu, Szymon Rusinkiewicz, and Kai Xu	2020	SymmetryNet: learning to predict reflectional and rotational symmetries of 3D shapes from single-view RGB-D images	ACM Trans. Graph	39	6	213	2024-12-20	14	https://doi-org.srv-proxy1.library.tamu.edu/10.1145/3414685.3417775
Kanika Saini, Sheetal Kalra, and Sandeep K. Sood	2021	IoT-Fog-Cloud Centric Earthquake Monitoring and Prediction	ACM Trans. Embed. Comput. Syst	20	6	115	2024-11-21	26	https://doi-org.srv-proxy1.library.tamu.edu/10.1145/3487942
Edoardo Alberto Dominici, Nico Schertler, Jonathan Griffin, Shayan Hoshyari, Leonid Sigal, and Alla Sheffer	2020	PolyFit: perception-aligned vectorization of raster clip-art via intermediate polygonal fitting	ACM Trans. Graph	39	4	77	2024-08-20	16	https://doi-org.srv-proxy1.library.tamu.edu/10.1145/3386569.3392401
Jessamyn Dahmen and Diane J. Cook	2021	Indirectly Supervised Anomaly Detection of Clinically Meaningful Health Events from Smart Home Data	ACM Trans. Intell. Syst. Technol	12	2	18	2024-04-21	18	https://doi-org.srv-proxy1.library.tamu.edu/10.1145/3439870
Xian Wu, Chao Huang, Pablo Robles-Granda, and Nitesh V. Chawla	2022	Representation Learning on Variable Length and Incomplete Wearable-Sensory Time Series	ACM Trans. Intell. Syst. Technol	13	6	97	2024-12-22	21	https://doi-org.srv-proxy1.library.tamu.edu/10.1145/3531228
Z. Kevin Zheng, Nandan Sarkar, Amy Swanson, Amy Weitlauf, Zachary Warren, and Nilanjan Sarkar	2021	CheerBrush: A Novel Interactive Augmented Reality Coaching System for Toothbrushing Skills in Children with Autism Spectrum Disorder	ACM Trans. Access. Comput	14	4	23	2024-12-21	20	https://doi-org.srv-proxy1.library.tamu.edu/10.1145/3481642
Zohreh Sharafi, Yu Huang, Kevin Leach, and Westley Weimer	2021	Toward an Objective Measure of Developers‚Äô Cognitive Activities	ACM Trans. Softw. Eng. Methodol	30	3	30	2024-07-21	40	https://doi-org.srv-proxy1.library.tamu.edu/10.1145/3434643
Ali Anaissi, Nguyen Lu Dang Khoa, Thierry Rakotoarivelo, Mehrisadat Makki Alamdari, and Yang Wang	2018	Adaptive Online One-Class Support Vector Machines with Applications in Structural Health Monitoring	ACM Trans. Intell. Syst. Technol	9	6	64	2024-11-18	20	https://doi-org.srv-proxy1.library.tamu.edu/10.1145/3230708
Ridho Rahmadi, Perry Groot, and Tom Heskes	2019	Stable Specification Search in Structural Equation Models with Latent Variables	ACM Trans. Intell. Syst. Technol	10	5	48	2024-09-19	23	https://doi-org.srv-proxy1.library.tamu.edu/10.1145/3341557
Andrew Anderson, Jonathan Dodge, Amrita Sadarangani, Zoe Juozapaitis, Evan Newman, Jed Irvine, Souti Chattopadhyay, Matthew Olson, Alan Fern, and Margaret Burnett	2020	Mental Models of Mere Mortals with Explanations of Reinforcement Learning	ACM Trans. Interact. Intell. Syst	10	2	15	2024-06-20	37	https://doi-org.srv-proxy1.library.tamu.edu/10.1145/3366485
Meng Jiang, Taeho Jung, Ryan Karl, and Tong Zhao	2022	Federated Dynamic Graph Neural Networks with Secure Aggregation for Video-based Distributed Surveillance	ACM Trans. Intell. Syst. Technol	13	4	56	2024-08-22	23	https://doi-org.srv-proxy1.library.tamu.edu/10.1145/3501808
Hosub Lee and Alfred Kobsa	2019	Confident Privacy Decision-Making in IoT Environments	ACM Trans. Comput.-Hum. Interact	27	1	6	2024-02-20	39	https://doi-org.srv-proxy1.library.tamu.edu/10.1145/3364223
Peizhuo Li, Kfir Aberman, Rana Hanocka, Libin Liu, Olga Sorkine-Hornung, and Baoquan Chen	2021	Learning skeletal articulations with neural blend shapes	ACM Trans. Graph	40	4	130	2024-08-21	15	https://doi-org.srv-proxy1.library.tamu.edu/10.1145/3450626.3459852
Agathe Balayn, Jie Yang, Zoltan Szlavik, and Alessandro Bozzon	2021	Automatic Identification of Harmful, Aggressive, Abusive, and Offensive Language on the Web: A Survey of Technical Biases Informed by Psychology Literature	Trans. Soc. Comput	4	3	11	2024-09-21	56	https://doi-org.srv-proxy1.library.tamu.edu/10.1145/3479158
Xu Chen, Yongfeng Zhang, Hongteng Xu, Zheng Qin, and Hongyuan Zha	2018	Adversarial Distillation for Efficient Recommendation with External Knowledge	ACM Trans. Inf. Syst	37	1	12	2024-01-19	28	https://doi-org.srv-proxy1.library.tamu.edu/10.1145/3281659
Yan Zhang, Yunhuai Liu, Genjian Li, Yi Ding, Ning Chen, Hao Zhang, Tian He, and Desheng Zhang	2019	Route Prediction for Instant Delivery	Proc. ACM Interact. Mob. Wearable Ubiquitous Technol	3	3	124	2024-09-19	25	https://doi-org.srv-proxy1.library.tamu.edu/10.1145/3351282
Renhe Jiang, Xuan Song, Zipei Fan, Tianqi Xia, Zhaonan Wang, Quanjun Chen, Zekun Cai, and Ryosuke Shibasaki	2021	Transfer Urban Human Mobility via POI Embedding over Multiple Cities	ACM/IMS Trans. Data Sci	2	1	4	2024-02-21	26	https://doi-org.srv-proxy1.library.tamu.edu/10.1145/3416914
Zirui Xu, Fuxun Yu, Chenchen Liu, and Xiang Chen	2022	LanCeX: A Versatile and Lightweight Defense Method against Condensed Adversarial Attacks in Image and Audio Recognition	ACM Trans. Embed. Comput. Syst	22	1	14	2024-01-23	24	https://doi-org.srv-proxy1.library.tamu.edu/10.1145/3555375
Liwei Huang, Yutao Ma, Yanbo Liu, and Keqing He	2020	DAN-SNR: A Deep Attentive Network for Social-aware Next Point-of-interest Recommendation	ACM Trans. Internet Technol	21	1	2	2024-02-21	27	https://doi-org.srv-proxy1.library.tamu.edu/10.1145/3430504
Andrea Asperti and Stefano Dal Bianco	2021	Syllabification of the Divine Comedy	J. Comput. Cult. Herit	14	3	27	2024-07-21	26	https://doi-org.srv-proxy1.library.tamu.edu/10.1145/3459011
Dongbao Yang, Yu Zhou, Wei Shi, Dayan Wu, and Weiping Wang	2022	RD-IOD: Two-Level Residual-Distillation-Based Triple-Network for Incremental Object Detection	ACM Trans. Multimedia Comput. Commun. Appl	18	1	18	2024-01-22	23	https://doi-org.srv-proxy1.library.tamu.edu/10.1145/3472393
Panneer Selvam Santhalingam, Al Amin Hosain, Ding Zhang, Parth Pathak, Huzefa Rangwala, and Raja Kushalnagar	2020	MmASL: Environment-Independent ASL Gesture Recognition Using 60 GHz Millimeter-wave Signals	Proc. ACM Interact. Mob. Wearable Ubiquitous Technol	4	1	26	2024-03-20	30	https://doi-org.srv-proxy1.library.tamu.edu/10.1145/3381010
Yemao Xu, Dezun Dong, Dongsheng Wang, Shi Xu, Enda Yu, Weixia Xu, and Xiangke Liao	2022	SSD-SGD: Communication Sparsification for Distributed Deep Learning Training	ACM Trans. Archit. Code Optim	20	1	7	2024-03-23	25	https://doi-org.srv-proxy1.library.tamu.edu/10.1145/3563038
Yuan Gao, Laurence T. Yang, Yaliang Zhao, and Jing Yang	2022	Feature Extraction of High-dimensional Data Based on J-HOSVD for Cyber-Physical-Social Systems	ACM Trans. Manage. Inf. Syst	13	3	26	2024-09-22	21	https://doi-org.srv-proxy1.library.tamu.edu/10.1145/3483448
Kiet Van Nguyen, Tin Van Huynh, Duc-Vu Nguyen, Anh Gia-Tuan Nguyen, and Ngan Luu-Thuy Nguyen	2022	New Vietnamese Corpus for Machine Reading Comprehension of Health News Articles	ACM Trans. Asian Low-Resour. Lang. Inf. Process	21	5	105	2024-09-22	28	https://doi-org.srv-proxy1.library.tamu.edu/10.1145/3527631
Ikechukwu E. Onyenwe, Mark Hepple, Uchechukwu Chinedu, and Ignatius Ezeani	2019	Toward an Effective Igbo Part-of-Speech Tagger	ACM Trans. Asian Low-Resour. Lang. Inf. Process	18	4	42	2024-12-19	26	https://doi-org.srv-proxy1.library.tamu.edu/10.1145/3314942
Xuhai Xu, Ebrahim Nemati, Korosh Vatanparvar, Viswam Nathan, Tousif Ahmed, Md Mahbubur Rahman, Daniel McCaffrey, Jilong Kuang, and Jun Alex Gao	2021	Listen2Cough: Leveraging End-to-End Deep Learning Cough Detection Model to Enhance Lung Health Assessment Using Passively Sensed Audio	Proc. ACM Interact. Mob. Wearable Ubiquitous Technol	5	1	42	2024-03-21	22	https://doi-org.srv-proxy1.library.tamu.edu/10.1145/3448124
Zhaohao Lin, Weike Pan, Qiang Yang, and Zhong Ming	2022	A Generic Federated Recommendation Framework via Fake Marks and Secret Sharing	ACM Trans. Inf. Syst	41	2	40	2024-04-23	37	https://doi-org.srv-proxy1.library.tamu.edu/10.1145/3548456
Christos Psarras, Lars Karlsson, Rasmus Bro, and Paolo Bientinesi	2022	Algorithm&nbsp;1026: Concurrent Alternating Least Squares for Multiple Simultaneous Canonical Polyadic Decompositions	ACM Trans. Math. Softw	48	3	34	2024-09-22	20	https://doi-org.srv-proxy1.library.tamu.edu/10.1145/3519383
Jing Ma, Wei Gao, Shafiq Joty, and Kam-Fai Wong	2020	An Attention-based Rumor Detection Model with Tree-structured Recursive Neural Networks	ACM Trans. Intell. Syst. Technol	11	4	42	2024-08-20	28	https://doi-org.srv-proxy1.library.tamu.edu/10.1145/3391250
Michael Riegler, Konstantin Pogorelov, Sigrun Losada Eskeland, Peter Thelin Schmidt, Zeno Albisser, Dag Johansen, Carsten Griwodz, P√•l Halvorsen, and Thomas De Lange	2017	From Annotation to Computer-Aided Diagnosis: Detailed Evaluation of a Medical Multimedia System	ACM Trans. Multimedia Comput. Commun. Appl	13	3	26	2024-08-17	26	https://doi-org.srv-proxy1.library.tamu.edu/10.1145/3079765
Yun C. Zhang and James M. Rehg	2018	Watching the TV Watchers	Proc. ACM Interact. Mob. Wearable Ubiquitous Technol	2	2	88	2024-06-18	27	https://doi-org.srv-proxy1.library.tamu.edu/10.1145/3214291
Koki Nagano, Huiwen Luo, Zejian Wang, Jaewoo Seo, Jun Xing, Liwen Hu, Lingyu Wei, and Hao Li	2019	Deep face normalization	ACM Trans. Graph	38	6	183	2024-12-19	16	https://doi-org.srv-proxy1.library.tamu.edu/10.1145/3355089.3356568
Yiqun Xie, Xiaowei Jia, Shashi Shekhar, Han Bao, and Xun Zhou	2021	Significant DBSCAN+: Statistically Robust Density-based Clustering	ACM Trans. Intell. Syst. Technol	12	5	62	2024-10-21	26	https://doi-org.srv-proxy1.library.tamu.edu/10.1145/3474842
Kaichun Mo, Paul Guerrero, Li Yi, Hao Su, Peter Wonka, Niloy J. Mitra, and Leonidas J. Guibas	2019	StructureNet: hierarchical graph networks for 3D shape generation	ACM Trans. Graph	38	6	242	2024-12-19	19	https://doi-org.srv-proxy1.library.tamu.edu/10.1145/3355089.3356527
Bashima Islam, Md Mahbubur Rahman, Tousif Ahmed, Mohsin Yusuf Ahmed, Md Mehedi Hasan, Viswam Nathan, Korosh Vatanparvar, Ebrahim Nemati, Jilong Kuang, and Jun Alex Gao	2021	BreathTrack: Detecting Regular Breathing Phases from Unannotated Acoustic Data Captured by a Smartphone	Proc. ACM Interact. Mob. Wearable Ubiquitous Technol	5	3	124	2024-09-21	22	https://doi-org.srv-proxy1.library.tamu.edu/10.1145/3478123
Kai Wang, Yu-An Lin, Ben Weissmann, Manolis Savva, Angel X. Chang, and Daniel Ritchie	2019	PlanIT: planning and instantiating indoor scenes with relation graph and spatial prior networks	ACM Trans. Graph	38	4	132	2024-08-19	15	https://doi-org.srv-proxy1.library.tamu.edu/10.1145/3306346.3322941
Changyang He, Lu He, Tun Lu, and Bo Li	2021	Beyond Entertainment: Unpacking Danmaku and Comments' Role of Information Sharing and Sentiment Expression in Online Crisis Videos	Proc. ACM Hum.-Comput. Interact	5	CSCW2	411	2024-10-21	27	https://doi-org.srv-proxy1.library.tamu.edu/10.1145/3479555
Mohammed Khwaja, Sumer S. Vaid, Sara Zannone, Gabriella M. Harari, A. Aldo Faisal, and Aleksandar Matic	2019	Modeling Personality vs	Modeling Personalidad: In-the-wild Mobile Data Analysis in Five Countries Suggests Cultural Impact on Personality Models. Proc. ACM Interact. Mob. Wearable Ubiquitous Technol	3	3	88	2024-09-19	24	https://doi-org.srv-proxy1.library.tamu.edu/10.1145/3351246
Ge Su, Bo Lin, Wei Luo, Jianwei Yin, Shuiguang Deng, Honghao Gao, and Renjun Xu	2021	Hypomimia Recognition in Parkinson‚Äôs Disease With Semantic Features	ACM Trans. Multimedia Comput. Commun. Appl	17	3s	106	2024-10-21	20	https://doi-org.srv-proxy1.library.tamu.edu/10.1145/3476778
Shreyas Ramakrishna, Zahra Rahiminasab, Gabor Karsai, Arvind Easwaran, and Abhishek Dubey	2022	Efficient Out-of-Distribution Detection Using Latent Space of Œ≤-VAE for Cyber-Physical Systems	ACM Trans. Cyber-Phys. Syst	6	2	15	2024-04-22	34	https://doi-org.srv-proxy1.library.tamu.edu/10.1145/3491243
Zhenge Jia, Yiyu Shi, Samir Saba, and Jingtong Hu	2021	On-device Prior Knowledge Incorporated Learning for Personalized Atrial Fibrillation Detection	ACM Trans. Embed. Comput. Syst	20	5s	56	2024-10-21	25	https://doi-org.srv-proxy1.library.tamu.edu/10.1145/3476987
Jingwen Zhang, Dingwen Li, Ruixuan Dai, Heidy Cos, Gregory A. Williams, Lacey Raper, Chet W. Hammill, and Chenyang Lu	2022	Predicting Post-Operative Complications with Wearables: A Case Study with Patients Undergoing Pancreatic Surgery	Proc. ACM Interact. Mob. Wearable Ubiquitous Technol	6	2	87	2024-07-22	27	https://doi-org.srv-proxy1.library.tamu.edu/10.1145/3534578
Anton S. Kaplanyan, Anton Sochenov, Thomas Leimk√ºhler, Mikhail Okunev, Todd Goodall, and Gizem Rufo	2019	DeepFovea: neural reconstruction for foveated rendering and video compression using learned statistics of natural videos	ACM Trans. Graph	38	6	212	2024-12-19	13	https://doi-org.srv-proxy1.library.tamu.edu/10.1145/3355089.3356557
Vinayak Gupta, Srikanta Bedathur, Sourangshu Bhattacharya, and Abir De	2022	Modeling Continuous Time Sequences with Intermittent Observations using Marked Temporal Point Processes	ACM Trans. Intell. Syst. Technol	13	6	103	2024-12-22	26	https://doi-org.srv-proxy1.library.tamu.edu/10.1145/3545118
Jiecao Yu, Andrew Lukefahr, Reetuparna Das, and Scott Mahlke	2019	TF-Net: Deploying Sub-Byte Deep Neural Networks on Microcontrollers	ACM Trans. Embed. Comput. Syst	18	5s	45	2024-10-19	21	https://doi-org.srv-proxy1.library.tamu.edu/10.1145/3358189
Wenhe Liu, Xiaojun Chang, Yan Yan, Yi Yang, and Alexander G. Hauptmann	2018	Few-Shot Text and Image Classification via Analogical Transfer Learning	ACM Trans. Intell. Syst. Technol	9	6	71	2024-11-18	20	https://doi-org.srv-proxy1.library.tamu.edu/10.1145/3230709
Hamza Omar, Qingchuan Shi, Masab Ahmad, Halit Dogan, and Omer Khan	2018	Declarative Resilience: A Holistic Soft-Error Resilient Multicore Architecture that Trades off Program Accuracy for Efficiency	ACM Trans. Embed. Comput. Syst	17	4	76	2024-07-18	27	https://doi-org.srv-proxy1.library.tamu.edu/10.1145/3210559
Minseok Jeon, Sehun Jeong, Sungdeok Cha, and Hakjoo Oh	2019	A Machine-Learning Algorithm with Disjunctive Model for Data-Driven Program Analysis	ACM Trans. Program. Lang. Syst	41	2	13	2024-06-19	41	https://doi-org.srv-proxy1.library.tamu.edu/10.1145/3293607
Timothy Tadros, Nicholas C. Cullen, Michelle R. Greene, and Emily A. Cooper	2019	Assessing Neural Network Scene Classification from Degraded Images	ACM Trans. Appl. Percept	16	4	21	2024-10-19	20	https://doi-org.srv-proxy1.library.tamu.edu/10.1145/3342349
Ziv Epstein, Alexander Peysakhovich, and David Rand	2019	The Good, the Bad, and the Unflinchingly Selfish: Pro-sociality can be Well Predicted Using Payoffs and Three Behavioral Types	ACM Trans. Econ. Comput	7	3	13	2024-08-19	14	https://doi-org.srv-proxy1.library.tamu.edu/10.1145/3355947
Fuzhen Zhuang, Xiaohu Cheng, Ping Luo, Sinno Jialin Pan, and Qing He	2017	Supervised Representation Learning with Double Encoding-Layer Autoencoder for Transfer Learning	ACM Trans. Intell. Syst. Technol	9	2	16	2024-03-18	17	https://doi-org.srv-proxy1.library.tamu.edu/10.1145/3108257
Osni Marques, James Demmel, and Paulo B. Vasconcelos	2020	Bidiagonal SVD Computation via an Associated Tridiagonal Eigenproblem	ACM Trans. Math. Softw	46	2	14	2024-06-20	25	https://doi-org.srv-proxy1.library.tamu.edu/10.1145/3361746
Judith S. Olson, Dakuo Wang, Gary M. Olson, and Jingwen Zhang	2017	How People Write Together Now: Beginning the Investigation with Advanced Undergraduates in a Project Course	ACM Trans. Comput.-Hum. Interact	24	1	4	2024-02-17	40	https://doi-org.srv-proxy1.library.tamu.edu/10.1145/3038919
Alejandro Grez, Cristian Riveros, Mart√≠n Ugarte, and Stijn Vansummeren	2021	A Formal Framework for Complex Event Recognition	ACM Trans. Database Syst	46	4	16	2024-12-21	49	https://doi-org.srv-proxy1.library.tamu.edu/10.1145/3485463
Brett Boston, Zoe Gong, and Michael Carbin	2018	Leto: verifying application-specific hardware fault tolerance with programmable execution models	Proc. ACM Program. Lang	2	OOPSLA	163	2024-11-18	30	https://doi-org.srv-proxy1.library.tamu.edu/10.1145/3276533
Minchen Li, Danny M. Kaufman, and Chenfanfu Jiang	2021	Codimensional incremental potential contact	ACM Trans. Graph	40	4	170	2024-08-21	24	https://doi-org.srv-proxy1.library.tamu.edu/10.1145/3450626.3459767
Baptiste Angles, Daniel Rebain, Miles Macklin, Brian Wyvill, Loic Barthe, Jp Lewis, Javier Von Der Pahlen, Shahram Izadi, Julien Valentin, Sofien Bouaziz, and Andrea Tagliasacchi	2019	VIPER: Volume Invariant Position-based Elastic Rods	Proc. ACM Comput. Graph. Interact. Tech	2	2	19	2024-07-19	26	https://doi-org.srv-proxy1.library.tamu.edu/10.1145/3340260
Yi Ding, Dongzhe Jiang, Yunhuai Liu, Desheng Zhang, and Tian He	2022	SmartLOC: Indoor Localization with Smartphone Anchors for On-Demand Delivery	Proc. ACM Interact. Mob. Wearable Ubiquitous Technol	5	4	153	2024-12-21	24	https://doi-org.srv-proxy1.library.tamu.edu/10.1145/3494972
Sandeep Purao, David M. Murungi, and David Yates	2021	Deliberative Breakdowns in the Social Representation Process: Evidence from Reader Comments in Partisan News Sites	Trans. Soc. Comput	4	2	5	2024-06-21	35	https://doi-org.srv-proxy1.library.tamu.edu/10.1145/3450143
Sander M√ºnster	2019	Digital Heritage as a Scholarly Field‚ÄîTopics, Researchers, and Perspectives from a Bibliometric Point of View	J. Comput. Cult. Herit	12	3	22	2024-10-19	27	https://doi-org.srv-proxy1.library.tamu.edu/10.1145/3310012
Roopak Sinha, Barry Dowdeswell, Gulnara Zhabelova, and Valeriy Vyatkin	2018	TORUS: Scalable Requirements Traceability for Large-Scale Cyber-Physical Systems	ACM Trans. Cyber-Phys. Syst	3	2	15	2024-04-19	25	https://doi-org.srv-proxy1.library.tamu.edu/10.1145/3203208
Xiaoyun Huang and Jessica Vitak	2022	"Finsta gets all my bad pictures": Instagram Users' Self-Presentation Across Finsta and Rinsta Accounts	Proc. ACM Hum.-Comput. Interact	6	CSCW1	69	2024-04-22	25	https://doi-org.srv-proxy1.library.tamu.edu/10.1145/3512916
Abdelhak Bentaleb, Ali C. Begen, Saad Harous, and Roger Zimmermann	2019	Game of Streaming Players: Is Consensus Viable or an Illusion? ACM Trans	Multimedia Comput. Commun. Appl	15	2s	65	2024-04-19	30	https://doi-org.srv-proxy1.library.tamu.edu/10.1145/3336496
Christian Holz and Edward J. Wang	2017	Glabella: Continuously Sensing Blood Pressure Behavior using an Unobtrusive Wearable Device	Proc. ACM Interact. Mob. Wearable Ubiquitous Technol	1	3	58	2024-09-17	23	https://doi-org.srv-proxy1.library.tamu.edu/10.1145/3132024
Lan N. Nguyen and My T. Thai	2019	Network Resilience Assessment via QoS Degradation Metrics: An Algorithmic Approach	Proc. ACM Meas. Anal. Comput. Syst	3	1	1	2024-03-19	32	https://doi-org.srv-proxy1.library.tamu.edu/10.1145/3322205.3311072
Lu Sun, Robert E. Kraut, and Diyi Yang	2019	Multi-level Modeling of Social Roles in Online Micro-lending Platforms	Proc. ACM Hum.-Comput. Interact	3	CSCW	133	2024-11-19	25	https://doi-org.srv-proxy1.library.tamu.edu/10.1145/3359235
Xueqian Zhao and Zhonghai Lu	2017	A Tool for xMAS-Based Modeling and Analysis of Communication Fabrics in Simulink	ACM Trans. Model. Comput. Simul	27	3	16	2024-07-17	26	https://doi-org.srv-proxy1.library.tamu.edu/10.1145/3005446
Scott Vanwinkle and Avinash Karanth Kodi	2018	SHARP: Shared Heterogeneous Architecture with Reconfigurable Photonic Network-on-Chip	J. Emerg. Technol. Comput. Syst	14	2	25	2024-04-18	22	https://doi-org.srv-proxy1.library.tamu.edu/10.1145/3185383
Shagun Jhaver, Sucheta Ghoshal, Amy Bruckman, and Eric Gilbert	2018	Online Harassment and Content Moderation: The Case of Blocklists	ACM Trans. Comput.-Hum. Interact	25	2	12	2024-04-18	33	https://doi-org.srv-proxy1.library.tamu.edu/10.1145/3185593
Xinlan Emily Hu, Rebecca Hinds, Melissa Valentine, and Michael S. Bernstein	2022	A "Distance Matters" Paradox: Facilitating Intra-Team Collaboration Can Harm Inter-Team Collaboration	Proc. ACM Hum.-Comput. Interact	6	CSCW1	48	2024-04-22	36	https://doi-org.srv-proxy1.library.tamu.edu/10.1145/3512895
Sukrit Venkatagiri, Aakash Gautam, and Kurt Luther	2021	CrowdSolve: Managing Tensions in an Expert-Led Crowdsourced Investigation	Proc. ACM Hum.-Comput. Interact	5	CSCW1	118	2024-04-21	30	https://doi-org.srv-proxy1.library.tamu.edu/10.1145/3449192
Satyajit Das, Kevin Martin, Thomas Peyret, and Philippe Coussy	2022	An Efficient and Flexible Stochastic CGRA Mapping Approach	ACM Trans. Embed. Comput. Syst	22	1	8	2024-01-23	24	https://doi-org.srv-proxy1.library.tamu.edu/10.1145/3550071
Cong Wang, Divyashri Bhat, Amr Rizk, and Michael Zink	2017	Design and Analysis of QoE-Aware Quality Adaptation for DASH: A Spectrum-Based Approach	ACM Trans. Multimedia Comput. Commun. Appl	13	3s	45	2024-08-17	24	https://doi-org.srv-proxy1.library.tamu.edu/10.1145/3092839
Phoebe K. Chua, Hillary Abraham, and Melissa Mazmanian	2021	Playing the Hiring Game: Class-Based Emotional Experiences and Tactics in Elite Hiring	Proc. ACM Hum.-Comput. Interact	5	CSCW2	392	2024-10-21	27	https://doi-org.srv-proxy1.library.tamu.edu/10.1145/3479536
Katya Borgos-Rodriguez, Kathryn E. Ringland, and Anne Marie Piper	2019	MyAutsomeFamilyLife: Analyzing Parents of Children with Developmental Disabilities on YouTube	Proc. ACM Hum.-Comput. Interact	3	CSCW	94	2024-11-19	26	https://doi-org.srv-proxy1.library.tamu.edu/10.1145/3359196
Can Sun, Yonghua Ji, Bora Kolfal, and Ray Patterson	2017	Business-to-Consumer Platform Strategy: How Vendor Certification Changes Platform and Seller Incentives	ACM Trans. Manage. Inf. Syst	8	2‚Äì3	6	2024-09-17	42	https://doi-org.srv-proxy1.library.tamu.edu/10.1145/3057273
Tuowen Zhao, Tobi Popoola, Mary Hall, Catherine Olschanowsky, and Michelle Strout	2022	Polyhedral Specification and Code Generation of Sparse Tensor Contraction with Co-iteration	ACM Trans. Archit. Code Optim	20	1	16	2024-03-23	26	https://doi-org.srv-proxy1.library.tamu.edu/10.1145/3566054
Marcelo Arenas and Martin Ugarte	2017	Designing a Query Language for RDF: Marrying Open and Closed Worlds	ACM Trans. Database Syst	42	4	21	2024-12-17	46	https://doi-org.srv-proxy1.library.tamu.edu/10.1145/3129247
Sharon Lindberg, Petter Karlstr√∂m, and Sirkku M√§nnikk√∂ Barbutiu	2021	Design Ethics in Practice - Points of Departure	Proc. ACM Hum.-Comput. Interact	5	CSCW1	130	2024-04-21	19	https://doi-org.srv-proxy1.library.tamu.edu/10.1145/3449204
Kapil Dev Goyal, Muhammad Raihan Abbas, Vishal Goyal, and Yasir Saleem	2022	Forward-backward Transliteration of Punjabi Gurmukhi Script Using N-gram Language Model	ACM Trans. Asian Low-Resour. Lang. Inf. Process	22	2	38	2024-02-23	24	https://doi-org.srv-proxy1.library.tamu.edu/10.1145/3542924
Xiaoxuan Lou, Tianwei Zhang, Jun Jiang, and Yinqian Zhang	2021	A Survey of Microarchitectural Side-channel Vulnerabilities, Attacks, and Defenses in Cryptography	ACM Comput. Surv	54	6	122	2024-07-22	37	https://doi-org.srv-proxy1.library.tamu.edu/10.1145/3456629
Keqin Li	2021	Heuristic Computation Offloading Algorithms for Mobile Users in Fog Computing	ACM Trans. Embed. Comput. Syst	20	2	11	2024-03-21	28	https://doi-org.srv-proxy1.library.tamu.edu/10.1145/3426852
Zhen Li, Michelle Annett, Ken Hinckley, and Daniel Wigdor	2019	SMAC: A Simplified Model of Attention and Capture in Multi-Device Desk-Centric Environments	Proc. ACM Hum.-Comput. Interact	3	EICS	2	2024-06-19	47	https://doi-org.srv-proxy1.library.tamu.edu/10.1145/3300961
Chien Wen Yuan, Benjamin V. Hanrahan, Sooyeon Lee, Mary Beth Rosson, and John M. Carroll	2017	I Didn't Know that You Knew I Knew: Collaborative Shopping Practices between People with Visual Impairment and People with Vision	Proc. ACM Hum.-Comput. Interact	1	CSCW	118	2024-11-17	18	https://doi-org.srv-proxy1.library.tamu.edu/10.1145/3134753
Edward A. Lee	2021	Determinism	ACM Trans. Embed. Comput. Syst	20	5	38	2024-09-21	34	https://doi-org.srv-proxy1.library.tamu.edu/10.1145/3453652
Thomas Ludwig, Volkmar Pipek, and Peter Tolmie	2018	Designing for Collaborative Infrastructuring: Supporting Resonance Activities	Proc. ACM Hum.-Comput. Interact	2	CSCW	113	2024-11-18	29	https://doi-org.srv-proxy1.library.tamu.edu/10.1145/3274382
Farbod Taymouri and Josep Carmona	2020	Computing Alignments of Well-Formed Process Models using Local Search	ACM Trans. Softw. Eng. Methodol	29	3	15	2024-07-20	41	https://doi-org.srv-proxy1.library.tamu.edu/10.1145/3394056
Martin Letras, Joachim Falk, Tobias Schwarzer, and J√ºrgen Teich	2021	Multi-objective Optimization of Mapping Dataflow Applications to MPSoCs Using a Hybrid Evaluation Combining Analytic Models and Measurements	ACM Trans. Des. Autom. Electron. Syst	26	3	18	2024-05-21	33	https://doi-org.srv-proxy1.library.tamu.edu/10.1145/3431814
Joseph (Seffi) Naor and David Wajc	2018	Near-Optimum Online Ad Allocation for Targeted Advertising	ACM Trans. Econ. Comput	6	3‚Äì4	16	2024-11-18	20	https://doi-org.srv-proxy1.library.tamu.edu/10.1145/3105447
Sijia Xiao, Coye Cheshire, and Amy Bruckman	2021	Sensemaking and the Chemtrail Conspiracy on the Internet: Insights from Believers and Ex-believers	Proc. ACM Hum.-Comput. Interact	5	CSCW2	454	2024-10-21	28	https://doi-org.srv-proxy1.library.tamu.edu/10.1145/3479598
Youyou Cong, Leo Osvald, Gr√©gory M. Essertel, and Tiark Rompf	2019	Compiling with continuations, or without? whatever	Proc. ACM Program. Lang	3	ICFP	79	2024-08-19	28	https://doi-org.srv-proxy1.library.tamu.edu/10.1145/3341643
Benedikt Bitterli, Wenzel Jakob, Jan Nov√°k, and Wojciech Jarosz	2017	Reversible Jump Metropolis Light Transport Using Inverse Mappings	ACM Trans. Graph	37	1	1	2024-02-18	12	https://doi-org.srv-proxy1.library.tamu.edu/10.1145/3132704
Rahim Mammadli, Felix Wolf, and Ali Jannesari	2019	The Art of Getting Deep Neural Networks in Shape	ACM Trans. Archit. Code Optim	15	4	62	2024-12-18	21	https://doi-org.srv-proxy1.library.tamu.edu/10.1145/3291053
Junfeng Zhang and Haifeng Hu	2018	Joint Head Attribute Classifier and Domain-Specific Refinement Networks for Face Alignment	ACM Trans. Multimedia Comput. Commun. Appl	14	4	79	2024-11-18	19	https://doi-org.srv-proxy1.library.tamu.edu/10.1145/3241059
Gabriel Guo, Hanbin Zhang, Liuyi Yao, Huining Li, Chenhan Xu, Zhengxiong Li, and Wenyao Xu	2022	MSLife: Digital Behavioral Phenotyping of Multiple Sclerosis Symptoms in the Wild Using Wearables and Graph-Based Statistical Analysis	Proc. ACM Interact. Mob. Wearable Ubiquitous Technol	5	4	158	2024-12-21	35	https://doi-org.srv-proxy1.library.tamu.edu/10.1145/3494970
Chen Zhu, Hengshu Zhu, Hui Xiong, Chao Ma, Fang Xie, Pengliang Ding, and Pan Li	2018	Person-Job Fit: Adapting the Right Talent for the Right Job with Joint Representation Learning	ACM Trans. Manage. Inf. Syst	9	3	12	2024-09-18	17	https://doi-org.srv-proxy1.library.tamu.edu/10.1145/3234465
Kimberly Michelle Ying, Fernando J. Rodr√≠guez, Alexandra Lauren Dibble, and Kristy Elizabeth Boyer	2021	Understanding Women's Remote Collaborative Programming Experiences: The Relationship between Dialogue Features and Reported Perceptions	Proc. ACM Hum.-Comput. Interact	4	CSCW3	253	2024-12-20	29	https://doi-org.srv-proxy1.library.tamu.edu/10.1145/3432952
Jamison Heard, Rachel Heald, Caroline E. Harriott, and Julie A. Adams	2019	A Diagnostic Human Workload Assessment Algorithm for Collaborative and Supervisory Human--Robot Teams	J. Hum.-Robot Interact	8	2	7	2024-06-19	30	https://doi-org.srv-proxy1.library.tamu.edu/10.1145/3314387
Peng Liao, Kristjan Greenewald, Predrag Klasnja, and Susan Murphy	2020	Personalized HeartSteps: A Reinforcement Learning Algorithm for Optimizing Physical Activity	Proc. ACM Interact. Mob. Wearable Ubiquitous Technol	4	1	18	2024-03-20	22	https://doi-org.srv-proxy1.library.tamu.edu/10.1145/3381007
Jing Qian, Arielle Chapin, Alexandra Papoutsaki, Fumeng Yang, Klaas Nelissen, and Jeff Huang	2018	Remotion: A Motion-Based Capture and Replay Platform of Mobile Device Interaction for Remote Usability Testing	Proc. ACM Interact. Mob. Wearable Ubiquitous Technol	2	2	77	2024-06-18	18	https://doi-org.srv-proxy1.library.tamu.edu/10.1145/3214280
Chenglong Fang, Feng Wang, Bin Yao, and Jianqiu Xu	2022	GPSClean: A Framework for Cleaning and Repairing GPS Data	ACM Trans. Intell. Syst. Technol	13	3	40	2024-06-22	22	https://doi-org.srv-proxy1.library.tamu.edu/10.1145/3469088
Lauren Doocy, Steven D. Prager, Joseph T. Kider Jr, and R. Paul Wiegand	2019	Robust Path Matching and Anomalous Route Detection Using Posterior Weighted Graphs	ACM Trans. Spatial Algorithms Syst	5	2	14	2024-06-19	19	https://doi-org.srv-proxy1.library.tamu.edu/10.1145/3338905
Juan Ye, Simon Dobson, and Franco Zambonelli	2020	XLearn: Learning Activity Labels across Heterogeneous Datasets	ACM Trans. Intell. Syst. Technol	11	2	17	2024-04-20	28	https://doi-org.srv-proxy1.library.tamu.edu/10.1145/3368272
Asma Belhadi, Youcef Djenouri, Djamel Djenouri, Tomasz Michalak, and Jerry Chun-Wei Lin	2021	Machine Learning for Identifying Group Trajectory Outliers	ACM Trans. Manage. Inf. Syst	12	2	12	2024-06-21	25	https://doi-org.srv-proxy1.library.tamu.edu/10.1145/3430195
Shili Sheng, Erfan Pakdamanian, Kyungtae Han, Ziran Wang, John Lenneman, David Parker, and Lu Feng	2022	Planning for Automated Vehicles with Human Trust	ACM Trans. Cyber-Phys. Syst	6	4	31	2024-10-22	21	https://doi-org.srv-proxy1.library.tamu.edu/10.1145/3561059
Qingying Sun, Xuefeng Xi, Jiajun Sun, Zhongqing Wang, and Huiyan Xu	2022	Stance Detection with a Multi-Target Adversarial Attention Network	ACM Trans. Asian Low-Resour. Lang. Inf. Process	22	2	40	2024-02-23	21	https://doi-org.srv-proxy1.library.tamu.edu/10.1145/3544490
Kavous Salehzadeh Niksirat, Chaklam Silpasuwanchai, Peng Cheng, and Xiangshi Ren	2019	Attention Regulation Framework: Designing Self-Regulated Mindfulness Technologies	ACM Trans. Comput.-Hum. Interact	26	6	39	2024-12-19	44	https://doi-org.srv-proxy1.library.tamu.edu/10.1145/3359593
Balz Maag, Zimu Zhou, and Lothar Thiele	2018	W-Air: Enabling Personal Air Pollution Monitoring on Wearables	Proc. ACM Interact. Mob. Wearable Ubiquitous Technol	2	1	24	2024-03-18	25	https://doi-org.srv-proxy1.library.tamu.edu/10.1145/3191756
Hsien-Te Kao, Shen Yan, Homa Hosseinmardi, Shrikanth Narayanan, Kristina Lerman, and Emilio Ferrara	2020	User-Based Collaborative Filtering Mobile Health System	Proc. ACM Interact. Mob. Wearable Ubiquitous Technol	4	4	165	2024-12-20	17	https://doi-org.srv-proxy1.library.tamu.edu/10.1145/3432703
Dhaval Vyas	2019	Altruism and Wellbeing as Care Work in a Craft-based Maker Culture	Proc. ACM Hum.-Comput. Interact	3	GROUP	239	2024-12-19	12	https://doi-org.srv-proxy1.library.tamu.edu/10.1145/3361120
Yen-Chia Hsu, Jennifer Cross, Paul Dille, Michael Tasota, Beatrice Dias, Randy Sargent, Ting-Hao (Kenneth) Huang, and Illah Nourbakhsh	2020	Smell Pittsburgh: Engaging Community Citizen Science for Air Quality	ACM Trans. Interact. Intell. Syst	10	4	32	2024-12-20	49	https://doi-org.srv-proxy1.library.tamu.edu/10.1145/3369397
Chenyu Huang, Huangxun Chen, Lin Yang, and Qian Zhang	2018	BreathLive: Liveness Detection for Heart Sound Authentication with Deep Breathing	Proc. ACM Interact. Mob. Wearable Ubiquitous Technol	2	1	12	2024-03-18	25	https://doi-org.srv-proxy1.library.tamu.edu/10.1145/3191744
Xi Wang, Yibo Chai, Hui Li, Wenbin Wang, and Weishan Sun	2021	Graph Convolutional Network-based Model for Incident-related Congestion Prediction: A Case Study of Shanghai Expressways	ACM Trans. Manage. Inf. Syst	12	3	21	2024-09-21	22	https://doi-org.srv-proxy1.library.tamu.edu/10.1145/3451356
Demetris Paschalides, Dimosthenis Stephanidis, Andreas Andreou, Kalia Orphanou, George Pallis, Marios D. Dikaiakos, and Evangelos Markatos	2020	MANDOLA: A Big-Data Processing and Visualization Platform for Monitoring and Detecting Online Hate Speech	ACM Trans. Internet Technol	20	2	11	2024-05-20	21	https://doi-org.srv-proxy1.library.tamu.edu/10.1145/3371276
Naram Mhaisen, Abhishek Sinha, Georgios Paschos, and George Iosifidis	2022	Optimistic No-regret Algorithms for Discrete Caching	Proc. ACM Meas. Anal. Comput. Syst	6	3	48	2024-12-22	28	https://doi-org.srv-proxy1.library.tamu.edu/10.1145/3570608
Bhanu Teja Gullapalli, Annamalai Natarajan, Gustavo A. Angarita, Robert T. Malison, Deepak Ganesan, and Tauhidur Rahman	2019	On-body Sensing of Cocaine Craving, Euphoria and Drug-Seeking Behavior Using Cardiac and Respiratory Signals	Proc. ACM Interact. Mob. Wearable Ubiquitous Technol	3	2	46	2024-06-19	31	https://doi-org.srv-proxy1.library.tamu.edu/10.1145/3328917
K√°roly Zsolnai-Feh√©r, Peter Wonka, and Michael Wimmer	2018	Gaussian material synthesis	ACM Trans. Graph	37	4	76	2024-08-18	14	https://doi-org.srv-proxy1.library.tamu.edu/10.1145/3197517.3201307
Afsaneh Doryab, Anind K. Dey, Grace Kao, and Carissa Low	2019	Modeling Biobehavioral Rhythms with Passive Sensing in the Wild: A Case Study to Predict Readmission Risk after Pancreatic Surgery	Proc. ACM Interact. Mob. Wearable Ubiquitous Technol	3	1	8	2024-03-19	21	https://doi-org.srv-proxy1.library.tamu.edu/10.1145/3314395
Nargess Nourbakhsh, Fang Chen, Yang Wang, and Rafael A. Calvo	2017	Detecting Users‚Äô Cognitive Load by Galvanic Skin Response with Affective Interference	ACM Trans. Interact. Intell. Syst	7	3	12	2024-09-17	20	https://doi-org.srv-proxy1.library.tamu.edu/10.1145/2960413
Fahimeh Ebrahimi, Miroslav Tushev, and Anas Mahmoud	2021	Classifying Mobile Applications Using Word Embeddings	ACM Trans. Softw. Eng. Methodol	31	2	20	2024-04-22	30	https://doi-org.srv-proxy1.library.tamu.edu/10.1145/3474827
Tingmin Wu, Wanlun Ma, Sheng Wen, Xin Xia, Cecile Paris, Surya Nepal, and Yang Xiang	2021	Analysis of Trending Topics and Text-based Channels of Information Delivery in Cybersecurity	ACM Trans. Internet Technol	22	2	52	2024-05-22	27	https://doi-org.srv-proxy1.library.tamu.edu/10.1145/3483332
Haowen Wei, Ziheng Li, Alexander D. Galvan, Zhuoran Su, Xiao Zhang, Kaveh Pahlavan, and Erin T. Solovey	2022	IndexPen: Two-Finger Text Input with Millimeter-Wave Radar	Proc. ACM Interact. Mob. Wearable Ubiquitous Technol	6	2	79	2024-07-22	39	https://doi-org.srv-proxy1.library.tamu.edu/10.1145/3534601
Xiangmao Chang, Cheng Peng, Guoliang Xing, Tian Hao, and Gang Zhou	2020	ISleep: A Smartphone System for Unobtrusive Sleep Quality Monitoring	ACM Trans. Sen. Netw	16	3	27	2024-08-20	32	https://doi-org.srv-proxy1.library.tamu.edu/10.1145/3392049
Bin Chen, Lingyan Ruan, and Miu-Ling Lam	2020	LFGAN: 4D Light Field Synthesis from a Single RGB Image	ACM Trans. Multimedia Comput. Commun. Appl	16	1	2	2024-02-20	20	https://doi-org.srv-proxy1.library.tamu.edu/10.1145/3366371
Meghan Clark, Mark W. Newman, and Prabal Dutta	2017	Devices and Data and Agents, Oh My: How Smart Home Abstractions Prime End-User Mental Models	Proc. ACM Interact. Mob. Wearable Ubiquitous Technol	1	3	44	2024-09-17	26	https://doi-org.srv-proxy1.library.tamu.edu/10.1145/3132031
Felix Putze, Susanne Putze, Merle Sagehorn, Christopher Micek, and Erin T. Solovey	2022	Understanding HCI Practices and Challenges of Experiment Reporting with Brain Signals: Towards Reproducibility and Reuse	ACM Trans. Comput.-Hum. Interact	29	4	31	2024-08-22	43	https://doi-org.srv-proxy1.library.tamu.edu/10.1145/3490554
Chuan Qin, Hengshu Zhu, Tong Xu, Chen Zhu, Chao Ma, Enhong Chen, and Hui Xiong	2020	An Enhanced Neural Network Approach to Person-Job Fit in Talent Recruitment	ACM Trans. Inf. Syst	38	2	15	2024-04-20	33	https://doi-org.srv-proxy1.library.tamu.edu/10.1145/3376927
Megh Marathe, Yoonseon Yi, Chia-Hsuan Su, Ting-Wei Chang, and Gabriela Marcu	2021	Tedious Versus Taxing: The Nature of Work in a Behavioral Health Context	Proc. ACM Hum.-Comput. Interact	5	CSCW2	302	2024-10-21	24	https://doi-org.srv-proxy1.library.tamu.edu/10.1145/3476043
Julien Cumin, Gr√©goire Lefebvre, Fano Ramparany, and James L. Crowley	2021	PSINES: Activity and Availability Prediction for Adaptive Ambient Intelligence	ACM Trans. Auton. Adapt. Syst	15	1	1	2024-03-20	12	https://doi-org.srv-proxy1.library.tamu.edu/10.1145/3424344
Alexandru Dura, Christoph Reichenbach, and Emma S√∂derberg	2021	JavaDL: automatically incrementalizing Java bug pattern detection	Proc. ACM Program. Lang	5	OOPSLA	165	2024-10-21	31	https://doi-org.srv-proxy1.library.tamu.edu/10.1145/3485542
Chris Mills, Gabriele Bavota, Sonia Haiduc, Rocco Oliveto, Andrian Marcus, and Andrea De Lucia	2017	Predicting Query Quality for Applications of Text Retrieval to Software Engineering Tasks	ACM Trans. Softw. Eng. Methodol	26	1	3	2024-01-17	45	https://doi-org.srv-proxy1.library.tamu.edu/10.1145/3078841
Matteo Magnani, Obaida Hanteer, Roberto Interdonato, Luca Rossi, and Andrea Tagarelli	2021	Community Detection in Multiplex Networks	ACM Comput. Surv	54	3	48	2024-04-22	35	https://doi-org.srv-proxy1.library.tamu.edu/10.1145/3444688
Patrick Chwalek, David Ramsay, and Joseph A. Paradiso	2021	Captivates: A Smart Eyeglass Platform for Across-Context Physiological Measurement	Proc. ACM Interact. Mob. Wearable Ubiquitous Technol	5	3	93	2024-09-21	32	https://doi-org.srv-proxy1.library.tamu.edu/10.1145/3478079
Zhongyang Li, Xiao Ding, and Ting Liu	2021	TransBERT: A Three-Stage Pre-training Technology for Story-Ending Prediction	ACM Trans. Asian Low-Resour. Lang. Inf. Process	20	1	16	2024-01-21	20	https://doi-org.srv-proxy1.library.tamu.edu/10.1145/3427669
Mingkai He, Jing Lin, Jinwei Luo, Weike Pan, and Zhong Ming	2022	FLAG: A Feedback-aware Local and Global Model for Heterogeneous Sequential Recommendation	ACM Trans. Intell. Syst. Technol	14	1	14	2024-02-23	22	https://doi-org.srv-proxy1.library.tamu.edu/10.1145/3557046
Hao Fu, Xing Xie, Yong Rui, Neil Zhenqiang Gong, Guangzhong Sun, and Enhong Chen	2017	Robust Spammer Detection in Microblogs: Leveraging User Carefulness	ACM Trans. Intell. Syst. Technol	8	6	83	2024-11-17	31	https://doi-org.srv-proxy1.library.tamu.edu/10.1145/3086637
Jia Sun, Di Huang, Yunhong Wang, and Liming Chen	2019	Expression Robust 3D Facial Landmarking via Progressive Coarse-to-Fine Tuning	ACM Trans. Multimedia Comput. Commun. Appl	15	1	21	2024-02-19	23	https://doi-org.srv-proxy1.library.tamu.edu/10.1145/3282833
Azhagu Meena S P, Palashi Vaghela, and Joyojeet Pal	2022	Counting to be Counted: Anganwadi Workers and Digital Infrastructures of Ambivalent Care	Proc. ACM Hum.-Comput. Interact	6	CSCW2	286	2024-11-22	36	https://doi-org.srv-proxy1.library.tamu.edu/10.1145/3555177
Pinar Barlas, Kyriakos Kyriakou, Olivia Guest, Styliani Kleanthous, and Jahna Otterbacher	2021	To "See" is to Stereotype: Image Tagging Algorithms, Gender Recognition, and the Accuracy-Fairness Trade-off	Proc. ACM Hum.-Comput. Interact	4	CSCW3	232	2024-12-20	31	https://doi-org.srv-proxy1.library.tamu.edu/10.1145/3432931
Or Levi, Ido Guy, Fiana Raiber, and Oren Kurland	2018	Selective Cluster Presentation on the Search Results Page	ACM Trans. Inf. Syst	36	3	28	2024-07-18	42	https://doi-org.srv-proxy1.library.tamu.edu/10.1145/3158672
Jinyoung Kim, Andrew Gambino, S. Shyam Sundar, Mary Beth Rosson, Chulakorn Aritajati, Jun Ge, and Christine Fanning	2018	Interface Cues to Promote Disclosure and Build Community: An Experimental Test of Crowd and Connectivity Cues in an Online Sexual Health Forum	Proc. ACM Hum.-Comput. Interact	2	CSCW	90	2024-11-18	18	https://doi-org.srv-proxy1.library.tamu.edu/10.1145/3274359
Honglan Jiang, Cong Liu, Leibo Liu, Fabrizio Lombardi, and Jie Han	2017	A Review, Classification, and Comparative Evaluation of Approximate Arithmetic Circuits	J. Emerg. Technol. Comput. Syst	13	4	60	2024-10-17	34	https://doi-org.srv-proxy1.library.tamu.edu/10.1145/3094124
Koustuv Saha, Manikanta D. Reddy, Stephen Mattingly, Edward Moskal, Anusha Sirigiri, and Munmun De Choudhury	2019	LibRA: On LinkedIn based Role Ambiguity and Its Relationship with Wellbeing and Job Performance	Proc. ACM Hum.-Comput. Interact	3	CSCW	137	2024-11-19	30	https://doi-org.srv-proxy1.library.tamu.edu/10.1145/3359239
Nafiul Rashid, Berken Utku Demirel, Mohanad Odema, and Mohammad Abdullah Al Faruque	2022	Template Matching Based Early Exit CNN for Energy-efficient Myocardial Infarction Detection on Low-power Wearable Devices	Proc. ACM Interact. Mob. Wearable Ubiquitous Technol	6	2	68	2024-07-22	22	https://doi-org.srv-proxy1.library.tamu.edu/10.1145/3534580
Yan Long, Alexander Curtiss, Sara Rampazzi, Josiah Hester, and Kevin Fu	2021	VeriMask: Facilitating Decontamination of N95 Masks in the COVID-19 Pandemic: Challenges, Lessons Learned, and Safeguarding the Future	Proc. ACM Interact. Mob. Wearable Ubiquitous Technol	5	3	119	2024-09-21	29	https://doi-org.srv-proxy1.library.tamu.edu/10.1145/3478105
Fengmin Zhu, Michael Sammler, Rodolphe Lepigre, Derek Dreyer, and Deepak Garg	2022	BFF: foundational and automated verification of bitfield-manipulating programs	Proc. ACM Program. Lang	6	OOPSLA2	182	2024-10-22	26	https://doi-org.srv-proxy1.library.tamu.edu/10.1145/3563345
Ishani Janveja, Akshay Nambi, Shruthi Bannur, Sanchit Gupta, and Venkat Padmanabhan	2020	InSight: Monitoring the State of the Driver in Low-Light Using Smartphones	Proc. ACM Interact. Mob. Wearable Ubiquitous Technol	4	3	83	2024-09-20	29	https://doi-org.srv-proxy1.library.tamu.edu/10.1145/3411819
Timothy J. Weston, Wendy M. Dubow, and Alexis Kaminsky	2019	Predicting Women's Persistence in Computer Science- and Technology-Related Majors from High School to College	ACM Trans. Comput. Educ	20	1	1	2024-03-20	16	https://doi-org.srv-proxy1.library.tamu.edu/10.1145/3343195
Yunhuai Liu, Qian Zhang, and Lionel Ni	2019	A General Framework for Spectrum Sensing Using Dedicated Spectrum Sensor Networks	ACM Trans. Sen. Netw	15	1	7	2024-02-19	23	https://doi-org.srv-proxy1.library.tamu.edu/10.1145/3275244
Sayma Akther, Nazir Saleheen, Shahin Alan Samiei, Vivek Shetty, Emre Ertin, and Santosh Kumar	2019	MORAL: An mHealth Model for Inferring Oral Hygiene Behaviors in-the-wild Using Wrist-worn Inertial Sensors	Proc. ACM Interact. Mob. Wearable Ubiquitous Technol	3	1	1	2024-03-19	25	https://doi-org.srv-proxy1.library.tamu.edu/10.1145/3314388
Ben McCamish, Vahid Ghadakchi, Arash Termehchy, Behrouz Touri, Eduardo Cotilla-Sanchez, Liang Huang, and Soravit Changpinyo	2020	A Game-theoretic Approach to Data Interaction	ACM Trans. Database Syst	45	1	1	2024-03-20	44	https://doi-org.srv-proxy1.library.tamu.edu/10.1145/3351450
Andrew Nader and Danielle Azar	2021	Evolution of Activation Functions: An Empirical Investigation	ACM Trans. Evol. Learn. Optim	1	2	8	2024-06-21	36	https://doi-org.srv-proxy1.library.tamu.edu/10.1145/3464384
Yingjie Zhang, Beibei Li, and Jason Hong	2017	Using Online Geotagged and Crowdsourced Data to Understand Human Offline Behavior in the City: An Economic Perspective	ACM Trans. Intell. Syst. Technol	9	3	32	2024-05-18	24	https://doi-org.srv-proxy1.library.tamu.edu/10.1145/3078851
Jinhan Kim, Juyoung Jeon, Shin Hong, and Shin Yoo	2022	Predictive Mutation Analysis via the Natural Language Channel in Source Code	ACM Trans. Softw. Eng. Methodol	31	4	73	2024-10-22	27	https://doi-org.srv-proxy1.library.tamu.edu/10.1145/3510417
Kaylea Champion, Nora McDonald, Stephanie Bankes, Joseph Zhang, Rachel Greenstadt, Andrea Forte, and Benjamin Mako Hill	2019	A Forensic Qualitative Analysis of Contributions to Wikipedia from Anonymity Seeking Users	Proc. ACM Hum.-Comput. Interact	3	CSCW	53	2024-11-19	26	https://doi-org.srv-proxy1.library.tamu.edu/10.1145/3359155
Paramita Das, Bhanu Prakash Reddy Guda, Sasi Bhushan Seelaboyina, Soumya Sarkar, and Animesh Mukherjee	2022	Quality Change: Norm or Exception? Measurement, Analysis and Detection of Quality Change in Wikipedia	Proc. ACM Hum.-Comput. Interact	6	CSCW1	112	2024-04-22	36	https://doi-org.srv-proxy1.library.tamu.edu/10.1145/3512959
Vivek K. Singh, Rushil Goyal, and Shenghao Wu	2018	Riskalyzer: Inferring Individual Risk-Taking Propensity Using Phone Metadata	Proc. ACM Interact. Mob. Wearable Ubiquitous Technol	2	1	34	2024-03-18	21	https://doi-org.srv-proxy1.library.tamu.edu/10.1145/3191766
Guanhua Wang, Sudipta Chattopadhyay, Arnab Kumar Biswas, Tulika Mitra, and Abhik Roychoudhury	2020	KLEESpectre: Detecting Information Leakage through Speculative Cache Attacks via Symbolic Execution	ACM Trans. Softw. Eng. Methodol	29	3	14	2024-07-20	31	https://doi-org.srv-proxy1.library.tamu.edu/10.1145/3385897
Jake Kirkham, Tyler Sorensen, Esin Tureci, and Margaret Martonosi	2020	Foundations of empirical memory consistency testing	Proc. ACM Program. Lang	4	OOPSLA	226	2024-11-20	29	https://doi-org.srv-proxy1.library.tamu.edu/10.1145/3428294
Louise Ann Lyon and Emily Green	2021	Coding Boot Camps: Enabling Women to Enter Computing Professions	ACM Trans. Comput. Educ	21	2	14	2024-06-21	30	https://doi-org.srv-proxy1.library.tamu.edu/10.1145/3440891
Sourabh Kulkarni, Mario Michael Krell, Seth Nabarro, and Csaba Andras Moritz	2022	Hardware-accelerated Simulation-based Inference of Stochastic Epidemiology Models for COVID-19	J. Emerg. Technol. Comput. Syst	18	2	30	2024-04-22	24	https://doi-org.srv-proxy1.library.tamu.edu/10.1145/3471188
Hancheng Cao, Jagan Sankaranarayanan, Jie Feng, Yong Li, and Hanan Samet	2019	Understanding Metropolitan Crowd Mobility via Mobile Cellular Accessing Data	ACM Trans. Spatial Algorithms Syst	5	2	8	2024-06-19	18	https://doi-org.srv-proxy1.library.tamu.edu/10.1145/3323345
Janibul Bashir and Smruti R. Sarangi	2020	GPUOPT: Power-efficient Photonic Network-on-Chip for a Scalable GPU	J. Emerg. Technol. Comput. Syst	17	1	8	2024-01-21	26	https://doi-org.srv-proxy1.library.tamu.edu/10.1145/3416850
Lvmin Zhang, Chengze Li, Tien-Tsin Wong, Yi Ji, and Chunping Liu	2018	Two-stage sketch colorization	ACM Trans. Graph	37	6	261	2024-12-18	14	https://doi-org.srv-proxy1.library.tamu.edu/10.1145/3272127.3275090
Igor Kulev, Pearl Pu, and Boi Faltings	2018	A Bayesian Approach to Intervention-Based Clustering	ACM Trans. Intell. Syst. Technol	9	4	44	2024-07-18	23	https://doi-org.srv-proxy1.library.tamu.edu/10.1145/3156683
Marjan Golmaryami, Rahim Taheri, Zahra Pooranian, Mohammad Shojafar, and Pei Xiao	2022	SETTI: A Self-supervised AdvErsarial Malware DeTection ArchiTecture in an IoT Environment	ACM Trans. Multimedia Comput. Commun. Appl	18	2s	122	2024-06-22	21	https://doi-org.srv-proxy1.library.tamu.edu/10.1145/3536425
Jacob Hadnett-Hunter, George Nicolaou, Eamonn O'Neill, and Michael Proulx	2019	The Effect of Task on Visual Attention in Interactive Virtual Environments	ACM Trans. Appl. Percept	16	3	17	2024-07-19	17	https://doi-org.srv-proxy1.library.tamu.edu/10.1145/3352763
Megh Marathe and Kentaro Toyama	2021	The Situated, Relational, and Evolving Nature of Epilepsy Diagnosis	Proc. ACM Hum.-Comput. Interact	4	CSCW3	217	2024-12-20	18	https://doi-org.srv-proxy1.library.tamu.edu/10.1145/3432916
Elena Agapie, Shefali Haldar, and Sharmaine G. Poblete	2022	Using HCI in Cross-Disciplinary Teams: A Case Study of Academic Collaboration in HCI-Health Teams in the US Using a Team Science Perspective	Proc. ACM Hum.-Comput. Interact	6	CSCW2	552	2024-11-22	35	https://doi-org.srv-proxy1.library.tamu.edu/10.1145/3555610
Nina Bresnihan, Aibh√≠n Bray, Lorraine Fisher, Glenn Strong, Richard Millwood, and Brendan Tangney	2021	Parental Involvement in Computer Science Education and Computing Attitudes and Behaviours in the Home: Model and Scale Development	ACM Trans. Comput. Educ	21	3	18	2024-09-21	24	https://doi-org.srv-proxy1.library.tamu.edu/10.1145/3440890
Jialun "Aaron" Jiang and Jed R. Brubaker	2018	Tending Unmarked Graves: Classification of Post-mortem Content on Social Media	Proc. ACM Hum.-Comput. Interact	2	CSCW	81	2024-11-18	19	https://doi-org.srv-proxy1.library.tamu.edu/10.1145/3274350
Solomon Abera, M. Balakrishnan, and Anshul Kumar	2021	Performance-Energy Trade-off in Modern CMPs	ACM Trans. Archit. Code Optim	18	1	3	2024-03-21	26	https://doi-org.srv-proxy1.library.tamu.edu/10.1145/3427092
Mohsen Ghafouri, Ekram Kabir, Bassam Moussa, and Chadi Assi	2022	Coordinated Charging and Discharging of Electric Vehicles: A New Class of Switching Attacks	ACM Trans. Cyber-Phys. Syst	6	3	23	2024-07-22	26	https://doi-org.srv-proxy1.library.tamu.edu/10.1145/3524454
Grey Ballard, Alicia Klinvex, and Tamara G. Kolda	2020	TuckerMPI: A Parallel C++/MPI Software Package for Large-scale Data Compression via the Tucker Tensor Decomposition	ACM Trans. Math. Softw	46	2	13	2024-06-20	31	https://doi-org.srv-proxy1.library.tamu.edu/10.1145/3378445
Jaspreet Bhatia and Travis D. Breaux	2018	Empirical Measurement of Perceived Privacy Risk	ACM Trans. Comput.-Hum. Interact	25	6	34	2024-12-18	47	https://doi-org.srv-proxy1.library.tamu.edu/10.1145/3267808
Hidenori Matsui, Takahiro Hashizume, and Koji Yatani	2018	Al-light: An Alcohol-Sensing Smart Ice Cube	Proc. ACM Interact. Mob. Wearable Ubiquitous Technol	2	3	126	2024-09-18	20	https://doi-org.srv-proxy1.library.tamu.edu/10.1145/3264936
Zijian Li, Ruichu Cai, Hong Wei Ng, Marianne Winslett, Tom Z. J. Fu, Boyan Xu, Xiaoyan Yang, and Zhenjie Zhang	2021	Causal Mechanism Transfer Network for Time Series Domain Adaptation in Mechanical Systems	ACM Trans. Intell. Syst. Technol	12	2	23	2024-04-21	21	https://doi-org.srv-proxy1.library.tamu.edu/10.1145/3445033
Kristina Gligoriƒá, Ryen W. White, Emre Kiciman, Eric Horvitz, Arnaud Chiolero, and Robert West	2021	Formation of Social Ties Influences Food Choice: A Campus-wide Longitudinal Study	Proc. ACM Hum.-Comput. Interact	5	CSCW1	184	2024-04-21	25	https://doi-org.srv-proxy1.library.tamu.edu/10.1145/3449297
Vishesh Kumar Tanwar, Balasubramanian Raman, Amitesh Singh Rajput, and Rama Bhargava	2020	CryptoLesion: A Privacy-preserving Model for Lesion Segmentation Using Whale Optimization over Cloud	ACM Trans. Multimedia Comput. Commun. Appl	16	2	50	2024-05-20	23	https://doi-org.srv-proxy1.library.tamu.edu/10.1145/3380743
Chunjong Park, Hung Ngo, Libby Rose Lavitt, Vincent Karuri, Shiven Bhatt, Peter Lubell-Doughtie, Anuraj H. Shankar, Leonard Ndwiga, Victor Osoti, Juliana K. Wambua, Philip Bejon, Lynette Isabella Ochola-Oyier, Monique Chilver, Nigel Stocks, Victoria Lyon, Barry R. Lutz, Matthew Thompson, Alex Mariakakis, and Shwetak Patel	2021	The Design and Evaluation of a Mobile System for Rapid Diagnostic Test Interpretation	Proc. ACM Interact. Mob. Wearable Ubiquitous Technol	5	1	29	2024-03-21	26	https://doi-org.srv-proxy1.library.tamu.edu/10.1145/3448106
Zhuang Liu, Keli Xiao, Bo Jin, Kaiyu Huang, Degen Huang, and Yunxia Zhang	2020	Unified Generative Adversarial Networks for Multiple-Choice Oriented Machine Comprehension	ACM Trans. Intell. Syst. Technol	11	3	25	2024-06-20	20	https://doi-org.srv-proxy1.library.tamu.edu/10.1145/3372120
Xin Hong, Xiangzhen Zhou, Sanjiang Li, Yuan Feng, and Mingsheng Ying	2022	A Tensor Network based Decision Diagram for Representation of Quantum Circuits	ACM Trans. Des. Autom. Electron. Syst	27	6	60	2024-11-22	30	https://doi-org.srv-proxy1.library.tamu.edu/10.1145/3514355
Yao Feng, Haiwen Feng, Michael J. Black, and Timo Bolkart	2021	Learning an animatable detailed 3D face model from in-the-wild images	ACM Trans. Graph	40	4	88	2024-08-21	13	https://doi-org.srv-proxy1.library.tamu.edu/10.1145/3450626.3459936
Pierre Fraigniaud and Dennis Olivetti	2019	Distributed Detection of Cycles	ACM Trans. Parallel Comput	6	3	12	2024-09-19	20	https://doi-org.srv-proxy1.library.tamu.edu/10.1145/3322811
Benjamin Billet and Val√©rie Issarny	2017	Spinel: An Opportunistic Proxy for Connecting Sensors to the Internet of Things	ACM Trans. Internet Technol	17	2	21	2024-05-17	21	https://doi-org.srv-proxy1.library.tamu.edu/10.1145/3041025
Yibing Liu, Yangyang Guo, Jianhua Yin, Xuemeng Song, Weifeng Liu, Liqiang Nie, and Min Zhang	2022	Answer Questions with Right Image Regions: A Visual Attention Regularization Approach	ACM Trans. Multimedia Comput. Commun. Appl	18	4	93	2024-11-22	18	https://doi-org.srv-proxy1.library.tamu.edu/10.1145/3498340
Theja K. Arachchi, Laurianne Sitbon, Jinglan Zhang, Ruwan Gamage, and Priyantha Hewagamage	2021	Enhancing Internet Search Abilities for People with Intellectual Disabilities in Sri Lanka	ACM Trans. Access. Comput	14	2	10	2024-06-21	36	https://doi-org.srv-proxy1.library.tamu.edu/10.1145/3460202
Tiago Santos, Florian Lemmerich, Markus Strohmaier, and Denis Helic	2019	What's in a Review: Discrepancies Between Expert and Amateur Reviews of Video Games on Metacritic	Proc. ACM Hum.-Comput. Interact	3	CSCW	140	2024-11-19	22	https://doi-org.srv-proxy1.library.tamu.edu/10.1145/3359242
Chenyu Hou, Bin Cao, Sijie Ruan, and Jing Fan	2021	TLDS: A Transfer-Learning-Based Delivery Station Location Selection Pipeline	ACM Trans. Intell. Syst. Technol	12	4	50	2024-08-21	24	https://doi-org.srv-proxy1.library.tamu.edu/10.1145/3469084
Siddharth Mysore, Bassel Mabsout, Kate Saenko, and Renato Mancuso	2021	How to Train Your Quadrotor: A Framework for Consistently Smooth and Responsive Flight Control via Reinforcement Learning	ACM Trans. Cyber-Phys. Syst	5	4	36	2024-10-21	24	https://doi-org.srv-proxy1.library.tamu.edu/10.1145/3466618
Mingxing Duan, Kenli Li, Xiangke Liao, Keqin Li, and Qi Tian	2019	Features-Enhanced Multi-Attribute Estimation with Convolutional Tensor Correlation Fusion Network	ACM Trans. Multimedia Comput. Commun. Appl	15	3s	91	2024-11-19	23	https://doi-org.srv-proxy1.library.tamu.edu/10.1145/3355542
Bradley Reaves, Luis Vargas, Nolen Scaife, Dave Tian, Logan Blue, Patrick Traynor, and Kevin R. B. Butler	2018	Characterizing the Security of the SMS Ecosystem with Public Gateways	ACM Trans. Priv. Secur	22	1	2	2024-02-19	31	https://doi-org.srv-proxy1.library.tamu.edu/10.1145/3268932
Shriti Raj, Joyce M. Lee, Ashley Garrity, and Mark W. Newman	2019	Clinical Data in Context: Towards Sensemaking Tools for Interpreting Personal Health Data	Proc. ACM Interact. Mob. Wearable Ubiquitous Technol	3	1	22	2024-03-19	20	https://doi-org.srv-proxy1.library.tamu.edu/10.1145/3314409
Mohammed Hassanin, Salman Khan, and Murat Tahtali	2021	Visual Affordance and Function Understanding: A Survey	ACM Comput. Surv	54	3	47	2024-04-22	35	https://doi-org.srv-proxy1.library.tamu.edu/10.1145/3446370
Rachee Singh, David Tench, Phillipa Gill, and Andrew McGregor	2021	PredictRoute: A Network Path Prediction Toolkit	Proc. ACM Meas. Anal. Comput. Syst	5	2	23	2024-06-21	24	https://doi-org.srv-proxy1.library.tamu.edu/10.1145/3460090
Marie-Lena Eckert, Kiwon Um, and Nils Thuerey	2019	ScalarFlow: a large-scale volumetric data set of real-world scalar transport flows for computer animation and machine learning	ACM Trans. Graph	38	6	239	2024-12-19	16	https://doi-org.srv-proxy1.library.tamu.edu/10.1145/3355089.3356545
Yiming Cui, Wanxiang Che, Ziqing Yang, Ting Liu, Bing Qin, Shijin Wang, and Guoping Hu	2022	Interactive Gated Decoder for Machine Reading Comprehension	ACM Trans. Asian Low-Resour. Lang. Inf. Process	21	4	72	2024-07-22	19	https://doi-org.srv-proxy1.library.tamu.edu/10.1145/3501399
Ji Youn Shin, Dima Chaar, Catherine Davis, Sung Won Choi, and Hee Rin Lee	2021	Every Cloud Has a Silver Lining: Exploring Experiential Knowledge and Assets of Family Caregivers	Proc. ACM Hum.-Comput. Interact	5	CSCW2	416	2024-10-21	25	https://doi-org.srv-proxy1.library.tamu.edu/10.1145/3479560
Susan E. McGregor, Elizabeth Anne Watkins, and Kelly Caine	2017	Would You Slack That? The Impact of Security and Privacy on Cooperative Newsroom Work	Proc. ACM Hum.-Comput. Interact	1	CSCW	75	2024-11-17	22	https://doi-org.srv-proxy1.library.tamu.edu/10.1145/3134710
Mahmoud Awad and Daniel A. Menasc√©	2020	IModel: Automatic Derivation of Analytic Performance Models	ACM Trans. Model. Perform. Eval. Comput. Syst	5	2	7	2024-06-20	30	https://doi-org.srv-proxy1.library.tamu.edu/10.1145/3374220
Lei Yu, Guohui Li, and Ling Yuan	2020	Maximizing Boosted Influence Spread with Edge Addition in Online Social Networks	ACM/IMS Trans. Data Sci	1	2	9	2024-05-20	21	https://doi-org.srv-proxy1.library.tamu.edu/10.1145/3364993
Gaurav Paruthi, Shriti Raj, Seungjoo Baek, Chuyao Wang, Chuan-che Huang, Yung-Ju Chang, and Mark W. Newman	2018	Heed: Exploring the Design of Situated Self-Reporting Devices	Proc. ACM Interact. Mob. Wearable Ubiquitous Technol	2	3	132	2024-09-18	21	https://doi-org.srv-proxy1.library.tamu.edu/10.1145/3264942
Qi Guo, Xuchen Han, Chuyuan Fu, Theodore Gast, Rasmus Tamstorf, and Joseph Teran	2018	A material point method for thin shells with frictional contact	ACM Trans. Graph	37	4	147	2024-08-18	15	https://doi-org.srv-proxy1.library.tamu.edu/10.1145/3197517.3201346
Dastyni Loksa, Lauren Margulieux, Brett A. Becker, Michelle Craig, Paul Denny, Raymond Pettit, and James Prather	2022	Metacognition and Self-Regulation in Programming Education: Theories and Exemplars of Use	ACM Trans. Comput. Educ	22	4	39	2024-12-22	31	https://doi-org.srv-proxy1.library.tamu.edu/10.1145/3487050
Os Keyes, Burren Peil, Rua M. Williams, and Katta Spiel	2020	Reimagining (Women‚Äôs) Health: HCI, Gender and Essentialised Embodiment	ACM Trans. Comput.-Hum. Interact	27	4	25	2024-08-20	42	https://doi-org.srv-proxy1.library.tamu.edu/10.1145/3404218
Liang Hu, Longbing Cao, Jian Cao, Zhiping Gu, Guandong Xu, and Jie Wang	2017	Improving the Quality of Recommendations for Users and Items in the Tail of Distribution	ACM Trans. Inf. Syst	35	3	25	2024-07-17	37	https://doi-org.srv-proxy1.library.tamu.edu/10.1145/3052769
Tuan-Anh Hoang and Ee-Peng Lim	2017	Modeling Topics and Behavior of Microbloggers: An Integrated Approach	ACM Trans. Intell. Syst. Technol	8	3	44	2024-05-17	37	https://doi-org.srv-proxy1.library.tamu.edu/10.1145/2990507
Alexandros Belesiotis, George Papadakis, and Dimitrios Skoutas	2018	Analyzing and Predicting Spatial Crime Distribution Using Crowdsourced and Open Data	ACM Trans. Spatial Algorithms Syst	3	4	12	2024-12-17	31	https://doi-org.srv-proxy1.library.tamu.edu/10.1145/3190345
X. Yao, T. Pl√∂tz, M. Johnson, and K. de Barbaro	2019	Automated Detection of Infant Holding Using Wearable Sensing: Implications for Developmental Science and Intervention	Proc. ACM Interact. Mob. Wearable Ubiquitous Technol	3	2	64	2024-06-19	17	https://doi-org.srv-proxy1.library.tamu.edu/10.1145/3328935
Manuel Rigger and Zhendong Su	2020	Finding bugs in database systems via query partitioning	Proc. ACM Program. Lang	4	OOPSLA	211	2024-11-20	30	https://doi-org.srv-proxy1.library.tamu.edu/10.1145/3428279
Shuai Wang, Guangshan Duan, Yupeng Li, and Qianhao Dong	2017	Word- and Partition-Level Write Variation Reduction for Improving Non-Volatile Cache Lifetime	ACM Trans. Des. Autom. Electron. Syst	23	1	4	2024-01-18	18	https://doi-org.srv-proxy1.library.tamu.edu/10.1145/3084690
Defu Lian, Kai Zheng, Yong Ge, Longbing Cao, Enhong Chen, and Xing Xie	2018	GeoMF++: Scalable Location Recommendation via Joint Geographical Modeling and Matrix Factorization	ACM Trans. Inf. Syst	36	3	33	2024-07-18	29	https://doi-org.srv-proxy1.library.tamu.edu/10.1145/3182166
Yilin Liu, Liqiang Lin, Yue Hu, Ke Xie, Chi-Wing Fu, Hao Zhang, and Hui Huang	2022	Learning Reconstructability for Drone Aerial Path Planning	ACM Trans. Graph	41	6	197	2024-12-22	17	https://doi-org.srv-proxy1.library.tamu.edu/10.1145/3550454.3555433
Xiaoyu Chen, Nathan Lau, and Ran Jin	2021	PRIME: A Personalized Recommender System for Information Visualization Methods via Extended Matrix Completion	ACM Trans. Interact. Intell. Syst	11	1	7	2024-03-21	30	https://doi-org.srv-proxy1.library.tamu.edu/10.1145/3366484
Abir Masmoudi, Mariem Ellouze Khmekhem, Mourad Khrouf, and Lamia Hadrich Belguith	2019	Transliteration of Arabizi into Arabic Script for Tunisian Dialect	ACM Trans. Asian Low-Resour. Lang. Inf. Process	19	2	32	2024-03-20	21	https://doi-org.srv-proxy1.library.tamu.edu/10.1145/3364319
Xue Bin Peng, Angjoo Kanazawa, Jitendra Malik, Pieter Abbeel, and Sergey Levine	2018	SFV: reinforcement learning of physical skills from videos	ACM Trans. Graph	37	6	178	2024-12-18	14	https://doi-org.srv-proxy1.library.tamu.edu/10.1145/3272127.3275014
Mingxing Duan, Kenli Li, Keqin Li, and Qi Tian	2020	A Novel Multi-task Tensor Correlation Neural Network for Facial Attribute Prediction	ACM Trans. Intell. Syst. Technol	12	1	3	2024-02-21	22	https://doi-org.srv-proxy1.library.tamu.edu/10.1145/3418285
Yulia Gryaditskaya, Mark Sypesteyn, Jan Willem Hoftijzer, Sylvia Pont, Fr√©do Durand, and Adrien Bousseau	2019	OpenSketch: a richly-annotated dataset of product design sketches	ACM Trans. Graph	38	6	232	2024-12-19	16	https://doi-org.srv-proxy1.library.tamu.edu/10.1145/3355089.3356533
Shayan Hoshyari, Edoardo Alberto Dominici, Alla Sheffer, Nathan Carr, Zhaowen Wang, Duygu Ceylan, and I-Chao Shen	2018	Perception-driven semi-structured boundary vectorization	ACM Trans. Graph	37	4	118	2024-08-18	14	https://doi-org.srv-proxy1.library.tamu.edu/10.1145/3197517.3201312
Anpei Chen, Minye Wu, Yingliang Zhang, Nianyi Li, Jie Lu, Shenghua Gao, and Jingyi Yu	2018	Deep Surface Light Fields	Proc. ACM Comput. Graph. Interact. Tech	1	1	14	2024-07-18	17	https://doi-org.srv-proxy1.library.tamu.edu/10.1145/3203192
Jun Hu, Shengsheng Qian, Quan Fang, Xueliang Liu, and Changsheng Xu	2019	A2CMHNE: Attention-Aware Collaborative Multimodal Heterogeneous Network Embedding	ACM Trans. Multimedia Comput. Commun. Appl	15	2	45	2024-05-19	17	https://doi-org.srv-proxy1.library.tamu.edu/10.1145/3321506
Pooya Khaloo, Brandon Oubre, Jeremy Yang, Tauhidur Rahman, and Sunghoon Ivan Lee	2019	NOSE: A Novel Odor Sensing Engine for Ambient Monitoring of the Frying Cooking Method in Kitchen Environments	Proc. ACM Interact. Mob. Wearable Ubiquitous Technol	3	2	49	2024-06-19	25	https://doi-org.srv-proxy1.library.tamu.edu/10.1145/3328920
Vinayak Gupta and Srikanta Bedathur	2022	Doing More with Less: Overcoming Data Scarcity for POI Recommendation via Cross-Region Transfer	ACM Trans. Intell. Syst. Technol	13	3	50	2024-06-22	24	https://doi-org.srv-proxy1.library.tamu.edu/10.1145/3511711
Ruizhen Hu, Juzhan Xu, Bin Chen, Minglun Gong, Hao Zhang, and Hui Huang	2020	TAP-Net: transport-and-pack using reinforcement learning	ACM Trans. Graph	39	6	232	2024-12-20	15	https://doi-org.srv-proxy1.library.tamu.edu/10.1145/3414685.3417796
Helma Torkamaan and J√ºrgen Ziegler	2020	Mobile Mood Tracking: An Investigation of Concise and Adaptive Measurement Instruments	Proc. ACM Interact. Mob. Wearable Ubiquitous Technol	4	4	155	2024-12-20	30	https://doi-org.srv-proxy1.library.tamu.edu/10.1145/3432207
Lisa-Marie Vortmann and Felix Putze	2021	Exploration of Person-Independent BCIs for Internal and External Attention-Detection in Augmented Reality	Proc. ACM Interact. Mob. Wearable Ubiquitous Technol	5	2	80	2024-06-21	27	https://doi-org.srv-proxy1.library.tamu.edu/10.1145/3463507
Nurendra Choudhary, Charu C. Aggarwal, Karthik Subbian, and Chandan K. Reddy	2022	Self-supervised Short-text Modeling through Auxiliary Context Generation	ACM Trans. Intell. Syst. Technol	13	3	51	2024-06-22	21	https://doi-org.srv-proxy1.library.tamu.edu/10.1145/3511712
Noam Aigerman, Kunal Gupta, Vladimir G. Kim, Siddhartha Chaudhuri, Jun Saito, and Thibault Groueix	2022	Neural jacobian fields: learning intrinsic mappings of arbitrary meshes	ACM Trans. Graph	41	4	109	2024-07-22	17	https://doi-org.srv-proxy1.library.tamu.edu/10.1145/3528223.3530141
Jina Suh, Spencer Williams, Jesse R. Fann, James Fogarty, Amy M. Bauer, and Gary Hsieh	2020	Parallel Journeys of Patients with Cancer and Depression: Challenges and Opportunities for Technology-Enabled Collaborative Care	Proc. ACM Hum.-Comput. Interact	4	CSCW1	38	2024-05-20	36	https://doi-org.srv-proxy1.library.tamu.edu/10.1145/3392843
Eunkyung Jo, Seora Park, Hyeonseok Bang, Youngeun Hong, Yeni Kim, Jungwon Choi, Bung Nyun Kim, Daniel A. Epstein, and Hwajung Hong	2022	GeniAuti: Toward Data-Driven Interventions to Challenging Behaviors of Autistic Children through Caregivers' Tracking	Proc. ACM Hum.-Comput. Interact	6	CSCW1	92	2024-04-22	27	https://doi-org.srv-proxy1.library.tamu.edu/10.1145/3512939
Haoran Li, Jiajun Zhang, and Chengqing Zong	2017	Implicit Discourse Relation Recognition for English and Chinese with Multiview Modeling and Effective Representation Learning	ACM Trans. Asian Low-Resour. Lang. Inf. Process	16	3	19	2024-09-17	21	https://doi-org.srv-proxy1.library.tamu.edu/10.1145/3028772
Nicola Paoletti, Andrea Patan√®, and Marta Kwiatkowska	2018	Closed-Loop Quantitative Verification of Rate-Adaptive Pacemakers	ACM Trans. Cyber-Phys. Syst	2	4	33	2024-10-18	31	https://doi-org.srv-proxy1.library.tamu.edu/10.1145/3152767
Lizhi Liao, Heng Li, Weiyi Shang, and Lei Ma	2022	An Empirical Study of the Impact of Hyperparameter Tuning and Model Optimization on the Performance Properties of Deep Neural Networks	ACM Trans. Softw. Eng. Methodol	31	3	53	2024-07-22	40	https://doi-org.srv-proxy1.library.tamu.edu/10.1145/3506695
Yang Fang, Xiang Zhao, Peixin Huang, Weidong Xiao, and Maarten de Rijke	2022	Scalable Representation Learning for Dynamic Heterogeneous Information Networks via Metagraphs	ACM Trans. Inf. Syst	40	4	64	2024-10-22	27	https://doi-org.srv-proxy1.library.tamu.edu/10.1145/3485189
Qicheng Huang, Chenlei Fang, Soumya Mittal, and R. D. (Shawn) Blanton	2020	Towards Smarter Diagnosis: A Learning-based Diagnostic Outcome Previewer	ACM Trans. Des. Autom. Electron. Syst	25	5	43	2024-09-20	20	https://doi-org.srv-proxy1.library.tamu.edu/10.1145/3398267
Yunke Zhang, Fengli Xu, Tong Li, Vassilis Kostakos, Pan Hui, and Yong Li	2021	Passive Health Monitoring Using Large Scale Mobility Data	Proc. ACM Interact. Mob. Wearable Ubiquitous Technol	5	1	49	2024-03-21	23	https://doi-org.srv-proxy1.library.tamu.edu/10.1145/3448078
Peng Liao, Walter Dempsey, Hillol Sarker, Syed Monowar Hossain, Mustafa al'Absi, Predrag Klasnja, and Susan Murphy	2018	Just-in-Time but Not Too Much: Determining Treatment Timing in Mobile Health	Proc. ACM Interact. Mob. Wearable Ubiquitous Technol	2	4	179	2024-12-18	21	https://doi-org.srv-proxy1.library.tamu.edu/10.1145/3287057
Senzhang Wang, Xiaoming Zhang, Jianping Cao, Lifang He, Leon Stenneth, Philip S. Yu, Zhoujun Li, and Zhiqiu Huang	2017	Computing Urban Traffic Congestions by Incorporating Sparse GPS Probe Data and Social Media Data	ACM Trans. Inf. Syst	35	4	40	2024-10-17	30	https://doi-org.srv-proxy1.library.tamu.edu/10.1145/3057281
Hsueh-Ti Derek Liu, Vladimir G. Kim, Siddhartha Chaudhuri, Noam Aigerman, and Alec Jacobson	2020	Neural subdivision	ACM Trans. Graph	39	4	124	2024-08-20	16	https://doi-org.srv-proxy1.library.tamu.edu/10.1145/3386569.3392418
Larry Chan, Vedant Das Swain, Christina Kelley, Kaya de Barbaro, Gregory D. Abowd, and Lauren Wilcox	2018	Students' Experiences with Ecological Momentary Assessment Tools to Report on Emotional Well-being	Proc. ACM Interact. Mob. Wearable Ubiquitous Technol	2	1	3	2024-03-18	20	https://doi-org.srv-proxy1.library.tamu.edu/10.1145/3191735
Lin Qiu, Sruthi Gorantla, Vaibhav Rajan, and Bernard C. Y. Tan	2021	Multi-disease Predictive Analytics: A Clinical Knowledge-aware Approach	ACM Trans. Manage. Inf. Syst	12	3	19	2024-09-21	34	https://doi-org.srv-proxy1.library.tamu.edu/10.1145/3447942
Kirill Brodt and Mikhail Bessmeltsev	2022	Sketch2Pose: estimating a 3D character pose from a bitmap sketch	ACM Trans. Graph	41	4	85	2024-07-22	15	https://doi-org.srv-proxy1.library.tamu.edu/10.1145/3528223.3530106
Gengyu Lyu, Songhe Feng, Wei Liu, Shuoyan Liu, and Congyan Lang	2022	Redundant Label Learning via Subspace Representation and Global Disambiguation	ACM Trans. Intell. Syst. Technol	14	1	15	2024-02-23	19	https://doi-org.srv-proxy1.library.tamu.edu/10.1145/3558547
M√°rio Cardoso, Andr√© Cavalheiro, Alexandre Borges, Ana Filipa Duarte, Am√≠lcar Soares, Maria Jo√£o Pereira, Nuno Jardim Nunes, Leonardo Azevedo, and Arlindo Oliveira	2022	Modeling the Geospatial Evolution of COVID-19 using Spatio-temporal Convolutional Sequence-to-sequence Neural Networks	ACM Trans. Spatial Algorithms Syst	8	4	28	2024-12-22	19	https://doi-org.srv-proxy1.library.tamu.edu/10.1145/3550272
Brennan Jones, Anthony Tang, and Carman Neustaedter	2020	Remote Communication in Wilderness Search and Rescue: Implications for the Design of Emergency Distributed-Collaboration Tools for Network-Sparse Environments	Proc. ACM Hum.-Comput. Interact	4	GROUP	10	2024-01-20	26	https://doi-org.srv-proxy1.library.tamu.edu/10.1145/3375190
Chao Tong, Mengze Zhang, Chao Lang, and Zhigao Zheng	2021	An Image Privacy Protection Algorithm Based on Adversarial Perturbation Generative Networks	ACM Trans. Multimedia Comput. Commun. Appl	17	2	43	2024-05-21	14	https://doi-org.srv-proxy1.library.tamu.edu/10.1145/3381088
Robert A. Kaufman, Michael Robert Haupt, and Steven P. Dow	2022	Who's in the Crowd Matters: Cognitive Factors and Beliefs Predict Misinformation Assessment Accuracy	Proc. ACM Hum.-Comput. Interact	6	CSCW2	553	2024-11-22	18	https://doi-org.srv-proxy1.library.tamu.edu/10.1145/3555611
Liza Gak, Seyi Olojo, and Niloufar Salehi	2022	The Distressing Ads That Persist: Uncovering The Harms of Targeted Weight-Loss Ads Among Users with Histories of Disordered Eating	Proc. ACM Hum.-Comput. Interact	6	CSCW2	377	2024-11-22	23	https://doi-org.srv-proxy1.library.tamu.edu/10.1145/3555102
Farhana Shahid, Wasifur Rahman, M. Saifur Rahman, Sharmin Akther Purabi, Ayesha Seddiqa, Moin Mostakim, Farhan Feroz, Tanjir Rashid Soron, Fahmida Hossain, Nabila Khan, Anika Binte Islam, Nipi Paul, Ehsan Hoque, and A. B. M. Alim Al Islam	2020	Leveraging Free-Hand Sketches for Potential Screening of PTSD	Proc. ACM Interact. Mob. Wearable Ubiquitous Technol	4	3	94	2024-09-20	22	https://doi-org.srv-proxy1.library.tamu.edu/10.1145/3411835
Rohit Verma, Sugandh Pargal, Debasree Das, Tanusree Parbat, Sai Shankar Kambalapalli, Bivas Mitra, and Sandip Chakraborty	2022	Impact of Driving Behavior on Commuter‚Äôs Comfort During Cab Rides: Towards a New Perspective of Driver Rating	ACM Trans. Intell. Syst. Technol	13	6	87	2024-12-22	25	https://doi-org.srv-proxy1.library.tamu.edu/10.1145/3523063
Md Abul Bashar and Richi Nayak	2021	Active Learning for Effectively Fine-Tuning Transfer Learning to Downstream Task	ACM Trans. Intell. Syst. Technol	12	2	24	2024-04-21	24	https://doi-org.srv-proxy1.library.tamu.edu/10.1145/3446343
Tong Xia and Yong Li	2019	Revealing Urban Dynamics by Learning Online and Offline Behaviours Together	Proc. ACM Interact. Mob. Wearable Ubiquitous Technol	3	1	30	2024-03-19	25	https://doi-org.srv-proxy1.library.tamu.edu/10.1145/3314417
Liang Zhao, Olga Gkountouna, and Dieter Pfoser	2019	Spatial Auto-regressive Dependency Interpretable Learning Based on Spatial Topological Constraints	ACM Trans. Spatial Algorithms Syst	5	3	19	2024-09-19	28	https://doi-org.srv-proxy1.library.tamu.edu/10.1145/3339823
Jie Guo, Mengtian Li, Zijing Zong, Yuntao Liu, Jingwu He, Yanwen Guo, and Ling-Qi Yan	2021	Volumetric appearance stylization with stylizing kernel prediction network	ACM Trans. Graph	40	4	162	2024-08-21	15	https://doi-org.srv-proxy1.library.tamu.edu/10.1145/3450626.3459799
Temitayo A. Olugbade, Aneesha Singh, Nadia Bianchi-Berthouze, Nicolai Marquardt, Min S. H. Aung, and Amanda C. De C. Williams	2019	How Can Affect Be Detected and Represented in Technological Support for Physical Rehabilitation? ACM Trans	Comput.-Hum. Interact	26	1	1	2024-02-19	29	https://doi-org.srv-proxy1.library.tamu.edu/10.1145/3299095
Xitong Yang and Jiebo Luo	2017	Tracking Illicit Drug Dealing and Abuse on Instagram Using Multimodal Analysis	ACM Trans. Intell. Syst. Technol	8	4	58	2024-07-17	15	https://doi-org.srv-proxy1.library.tamu.edu/10.1145/3011871
Seyma Kucukozer Cavdar, Tugba Taskaya-Temizel, Mirco Musolesi, and Peter Tino	2020	A Multi-perspective Analysis of Social Context and Personal Factors in Office Settings for the Design of an Effective Mobile Notification System	Proc. ACM Interact. Mob. Wearable Ubiquitous Technol	4	1	15	2024-03-20	38	https://doi-org.srv-proxy1.library.tamu.edu/10.1145/3381000
Jean-Dominique Favreau, Florent Lafarge, and Adrien Bousseau	2017	Photo2clipart: image abstraction and vectorization using layered linear gradients	ACM Trans. Graph	36	6	180	2024-12-17	11	https://doi-org.srv-proxy1.library.tamu.edu/10.1145/3130800.3130888
Mahika Phutane, Julie Wright, Brenda Veronica Castro, Lei Shi, Simone R. Stern, Holly M. Lawson, and Shiri Azenkot	2022	Tactile Materials in Practice: Understanding the Experiences of Teachers of the Visually Impaired	ACM Trans. Access. Comput	15	3	17	2024-09-22	34	https://doi-org.srv-proxy1.library.tamu.edu/10.1145/3508364
Manuel Ohrndorf, Christopher Pietsch, Udo Kelter, Lars Grunske, and Timo Kehrer	2021	History-based Model Repair Recommendations	ACM Trans. Softw. Eng. Methodol	30	2	15	2024-04-21	46	https://doi-org.srv-proxy1.library.tamu.edu/10.1145/3419017
Micka√´l Ly, Romain Casati, Florence Bertails-Descoubes, M√©lina Skouras, and Laurence Boissieux	2018	Inverse elastic shell design with contact and friction	ACM Trans. Graph	37	6	201	2024-12-18	16	https://doi-org.srv-proxy1.library.tamu.edu/10.1145/3272127.3275036
Parosh Aziz Abdulla, Mohamed Faouzi Atig, Bengt Jonsson, Magnus L√•ng, Tuan Phong Ngo, and Konstantinos Sagonas	2019	Optimal stateless model checking for reads-from equivalence under sequential consistency	Proc. ACM Program. Lang	3	OOPSLA	150	2024-10-19	29	https://doi-org.srv-proxy1.library.tamu.edu/10.1145/3360576
Kristina Mah, Lian Loke, and Luke Hespanhol	2021	Towards a Contemplative Research Framework for Training Self-Observation in HCI: A Study of Compassion Cultivation	ACM Trans. Comput.-Hum. Interact	28	6	39	2024-12-21	27	https://doi-org.srv-proxy1.library.tamu.edu/10.1145/3471932
Micka√´l Binois and Nathan Wycoff	2022	A Survey on High-dimensional Gaussian Process Modeling with Application to Bayesian Optimization	ACM Trans. Evol. Learn. Optim	2	2	8	2024-06-22	26	https://doi-org.srv-proxy1.library.tamu.edu/10.1145/3545611
Ernst Moritz Hahn, Vahid Hashemi, Holger Hermanns, Morteza Lahijanian, and Andrea Turrini	2019	Interval Markov Decision Processes with Multiple Objectives: From Robust Strategies to Pareto Curves	ACM Trans. Model. Comput. Simul	29	4	27	2024-10-19	31	https://doi-org.srv-proxy1.library.tamu.edu/10.1145/3309683
Teseo Schneider, Yixin Hu, Xifeng Gao, J√©r√©mie Dumas, Denis Zorin, and Daniele Panozzo	2022	A Large-Scale Comparison of Tetrahedral and Hexahedral Elements for Solving Elliptic PDEs with the Finite Element Method	ACM Trans. Graph	41	3	23	2024-06-22	14	https://doi-org.srv-proxy1.library.tamu.edu/10.1145/3508372
Christine S. M. Currie and Thomas Monks	2021	A Practical Approach to Subset Selection for Multi-objective Optimization via Simulation	ACM Trans. Model. Comput. Simul	31	4	20	2024-10-21	15	https://doi-org.srv-proxy1.library.tamu.edu/10.1145/3462187
Lubna Razaq, Tallal Ahmad, Samia Ibtasam, Umer Ramzan, and Shrirang Mare	2021	"We Even Borrowed Money From Our Neighbor": Understanding Mobile-based Frauds Through Victims' Experiences	Proc. ACM Hum.-Comput. Interact	5	CSCW1	41	2024-04-21	30	https://doi-org.srv-proxy1.library.tamu.edu/10.1145/3449115
Serena Wang, Cori Faklaris, Junchao Lin, Laura Dabbish, and Jason I. Hong	2022	'It's Problematic but I'm not Concerned': University Perspectives on Account Sharing	Proc. ACM Hum.-Comput. Interact	6	CSCW1	68	2024-04-22	27	https://doi-org.srv-proxy1.library.tamu.edu/10.1145/3512915
Emily Q. Wang and Anne Marie Piper	2018	Accessibility in Action: Co-Located Collaboration among Deaf and Hearing Professionals	Proc. ACM Hum.-Comput. Interact	2	CSCW	180	2024-11-18	25	https://doi-org.srv-proxy1.library.tamu.edu/10.1145/3274449
Sayash Kapoor, Matthew Sun, Mona Wang, Klaudia Jazwinska, and Elizabeth Anne Watkins	2022	Weaving Privacy and Power: On the Privacy Practices of Labor Organizers in the U	S. Technology Industry. Proc. ACM Hum.-Comput. Interact	6	CSCW2	473	2024-11-22	33	https://doi-org.srv-proxy1.library.tamu.edu/10.1145/3555574
Anne Weibert, Max Kr√ºger, Konstantin Aal, Setareh Sadat Salehee, Renad Khatib, Dave Randall, and Volker Wulf	2019	Finding Language Classes: Designing a Digital Language Wizard with Refugees and Migrants	Proc. ACM Hum.-Comput. Interact	3	CSCW	116	2024-11-19	23	https://doi-org.srv-proxy1.library.tamu.edu/10.1145/3359218
Qunfang Wu and Yun Huang	2020	Examining Police Agencies‚Äô Dialogic Accounting Practices in Facebook Conversations	Digit. Gov.: Res. Pract	1	2	16	2024-04-20	17	https://doi-org.srv-proxy1.library.tamu.edu/10.1145/3372022
J. Nathan Matias, Austin Hounsel, and Nick Feamster	2022	Software-Supported Audits of Decision-Making Systems: Testing Google and Facebook's Political Advertising Policies	Proc. ACM Hum.-Comput. Interact	6	CSCW1	118	2024-04-22	19	https://doi-org.srv-proxy1.library.tamu.edu/10.1145/3512965
Phoebe K. Chua and Melissa Mazmanian	2022	The Substance of Style: How Social Class-Based Styles of Interpersonal Interaction Shape Hiring Assessments at Large Technology Companies	Proc. ACM Hum.-Comput. Interact	6	CSCW2	464	2024-11-22	22	https://doi-org.srv-proxy1.library.tamu.edu/10.1145/3555565
Magnus Madsen and Jaco van de Pol	2020	Polymorphic types and effects with Boolean unification	Proc. ACM Program. Lang	4	OOPSLA	154	2024-11-20	29	https://doi-org.srv-proxy1.library.tamu.edu/10.1145/3428222
Marc Hesenius and Volker Gruhn	2019	GestureCards: A Hybrid Gesture Notation	Proc. ACM Hum.-Comput. Interact	3	EICS	22	2024-06-19	35	https://doi-org.srv-proxy1.library.tamu.edu/10.1145/3331164
Gowtham Kaki, Kartik Nagar, Mahsa Najafzadeh, and Suresh Jagannathan	2017	Alone together: compositional reasoning and inference for weak isolation	Proc. ACM Program. Lang	2	POPL	27	2024-01-18	34	https://doi-org.srv-proxy1.library.tamu.edu/10.1145/3158115
Ridwan Salihin Shariffdeen, Shin Hwei Tan, Mingyuan Gao, and Abhik Roychoudhury	2021	Automated Patch Transplantation	ACM Trans. Softw. Eng. Methodol	30	1	6	2024-01-21	36	https://doi-org.srv-proxy1.library.tamu.edu/10.1145/3412376
Sanuri Dananja Gunawardena, Peter Devine, Isabelle Beaumont, Lola Piper Garden, Emerson Murphy-Hill, and Kelly Blincoe	2022	Destructive Criticism in Software Code Review Impacts Inclusion	Proc. ACM Hum.-Comput. Interact	6	CSCW2	292	2024-11-22	29	https://doi-org.srv-proxy1.library.tamu.edu/10.1145/3555183
Muhammad J. Amjad and Devavrat Shah	2017	Censored Demand Estimation in Retail	Proc. ACM Meas. Anal. Comput. Syst	1	2	31	2024-12-17	28	https://doi-org.srv-proxy1.library.tamu.edu/10.1145/3154489
Kyuin Lee, Yucheng Yang, Omkar Prabhune, Aishwarya Lekshmi Chithra, Jack West, Kassem Fawaz, Neil Klingensmith, Suman Banerjee, and Younghyun Kim	2022	AEROKEY: Using Ambient Electromagnetic Radiation for Secure and Usable Wireless Device Authentication	Proc. ACM Interact. Mob. Wearable Ubiquitous Technol	6	1	20	2024-03-22	29	https://doi-org.srv-proxy1.library.tamu.edu/10.1145/3517254
Yi Wang, Paul D. Franzon, David Smart, and Brian Swahn	2020	Multi-Fidelity Surrogate-Based Optimization for Electromagnetic Simulation Acceleration	ACM Trans. Des. Autom. Electron. Syst	25	5	45	2024-09-20	21	https://doi-org.srv-proxy1.library.tamu.edu/10.1145/3398268
Florian Lanzinger, Alexander Weigl, Mattias Ulbrich, and Werner Dietl	2021	Scalability and precision by combining expressive type systems and deductive verification	Proc. ACM Program. Lang	5	OOPSLA	143	2024-10-21	29	https://doi-org.srv-proxy1.library.tamu.edu/10.1145/3485520
David R. Walton, Rafael Kuffner Dos Anjos, Sebastian Friston, David Swapp, Kaan Ak≈üit, Anthony Steed, and Tobias Ritschel	2021	Beyond blur: real-time ventral metamers for foveated rendering	ACM Trans. Graph	40	4	48	2024-08-21	14	https://doi-org.srv-proxy1.library.tamu.edu/10.1145/3450626.3459943
Ira Anjali Anwar, Joyojeet Pal, and Julie Hui	2021	Watched, but Moving: Platformization of Beauty Work and Its Gendered Mechanisms of Control	Proc. ACM Hum.-Comput. Interact	4	CSCW3	250	2024-12-20	20	https://doi-org.srv-proxy1.library.tamu.edu/10.1145/3432949
L. R. Lucambio P√©rez and L. F. Prudente	2019	A Wolfe Line Search Algorithm for Vector Optimization	ACM Trans. Math. Softw	45	4	37	2024-12-19	23	https://doi-org.srv-proxy1.library.tamu.edu/10.1145/3342104
Laura March and Sayamindu Dasgupta	2020	Wikipedia Edit-a-thons as Sites of Public Pedagogy	Proc. ACM Hum.-Comput. Interact	4	CSCW2	100	2024-10-20	26	https://doi-org.srv-proxy1.library.tamu.edu/10.1145/3415171
Praveen Narayanan and Chung-chieh Shan	2020	Symbolic Disintegration with a Variety of Base Measures	ACM Trans. Program. Lang. Syst	42	2	9	2024-06-20	60	https://doi-org.srv-proxy1.library.tamu.edu/10.1145/3374208
Micha√´l Marcozzi, Qiyi Tang, Alastair F. Donaldson, and Cristian Cadar	2019	Compiler fuzzing: how much does it matter? Proc	ACM Program. Lang	3	OOPSLA	155	2024-10-19	29	https://doi-org.srv-proxy1.library.tamu.edu/10.1145/3360581
Ratan Lal and Pavithra Prabhakar	2019	Counterexample Guided Abstraction Refinement for Polyhedral Probabilistic Hybrid Systems	ACM Trans. Embed. Comput. Syst	18	5s	98	2024-10-19	23	https://doi-org.srv-proxy1.library.tamu.edu/10.1145/3358217
Kohei Matsumura and David S. Kirk	2018	On Active Passengering: Supporting In-Car Experiences	Proc. ACM Interact. Mob. Wearable Ubiquitous Technol	1	4	154	2024-12-17	23	https://doi-org.srv-proxy1.library.tamu.edu/10.1145/3161176
Craig Bakker, Arnab Bhattacharya, Samrat Chatterjee, and Draguna L. Vrabie	2020	Hypergames and Cyber-Physical Security for Control Systems	ACM Trans. Cyber-Phys. Syst	4	4	45	2024-10-20	41	https://doi-org.srv-proxy1.library.tamu.edu/10.1145/3384676
Ori Lahav and Udi Boker	2022	What‚Äôs Decidable About Causally Consistent Shared Memory? ACM Trans	Program. Lang. Syst	44	2	8	2024-06-22	55	https://doi-org.srv-proxy1.library.tamu.edu/10.1145/3505273
Yiling Chen, Or Sheffet, and Salil Vadhan	2020	Privacy Games	ACM Trans. Econ. Comput	8	2	9	2024-05-20	37	https://doi-org.srv-proxy1.library.tamu.edu/10.1145/3381533
Anat Ganor, Karthik C. S., and D√∂m√∂t√∂r P√°lv√∂lgyi	2021	On Communication Complexity of Fixed Point Computation	ACM Trans. Econ. Comput	9	4	25	2024-12-21	27	https://doi-org.srv-proxy1.library.tamu.edu/10.1145/3485004
Andr√°s Kov√°cs	2022	Staged compilation with two-level type theory	Proc. ACM Program. Lang	6	ICFP	110	2024-08-22	30	https://doi-org.srv-proxy1.library.tamu.edu/10.1145/3547641
Sharon Snider, Willie L. Scott II, and Shari Trewin	2020	Accessibility Information Needs in the Enterprise	ACM Trans. Access. Comput	12	4	16	2024-12-19	23	https://doi-org.srv-proxy1.library.tamu.edu/10.1145/3368620
Elahe Naserianhanzaei and Miriam Koschate-Reis	2021	Do Group Memberships Online Protect Addicts in Recovery Against Relapse? Testing the Social Identity Model of Recovery in the Online World	Proc. ACM Hum.-Comput. Interact	5	CSCW1	68	2024-04-21	18	https://doi-org.srv-proxy1.library.tamu.edu/10.1145/3449142
Shangsong Liang, Emine Yilmaz, Hong Shen, Maarten De Rijke, and W. Bruce Croft	2017	Search Result Diversification in Short Text Streams	ACM Trans. Inf. Syst	36	1	8	2024-01-18	35	https://doi-org.srv-proxy1.library.tamu.edu/10.1145/3057282
Qun Song, Zhenyu Yan, and Rui Tan	2021	DeepMTD: Moving Target Defense for Deep Visual Sensing against Adversarial Examples	ACM Trans. Sen. Netw	18	1	5	2024-02-22	32	https://doi-org.srv-proxy1.library.tamu.edu/10.1145/3469032
Xuhai Xu, Prerna Chikersal, Afsaneh Doryab, Daniella K. Villalba, Janine M. Dutcher, Michael J. Tumminia, Tim Althoff, Sheldon Cohen, Kasey G. Creswell, J. David Creswell, Jennifer Mankoff, and Anind K. Dey	2019	Leveraging Routine Behavior and Contextually-Filtered Features for Depression Detection among College Students	Proc. ACM Interact. Mob. Wearable Ubiquitous Technol	3	3	116	2024-09-19	33	https://doi-org.srv-proxy1.library.tamu.edu/10.1145/3351274
Zhandong Liu, Wengang Zhou, and Houqiang Li	2021	MFECN: Multi-level Feature Enhanced Cumulative Network for Scene Text Detection	ACM Trans. Multimedia Comput. Commun. Appl	17	3	78	2024-08-21	22	https://doi-org.srv-proxy1.library.tamu.edu/10.1145/3440087
Rakesh Agrawal, Behzad Golshan, and Evangelos E. Papalexakis	2017	Homogeneity in Web Search Results: Diagnosis and Mitigation	ACM Trans. Intell. Syst. Technol	8	5	66	2024-09-17	35	https://doi-org.srv-proxy1.library.tamu.edu/10.1145/3057731
Kat Roemmich and Nazanin Andalibi	2021	Data Subjects' Conceptualizations of and Attitudes Toward Automatic Emotion Recognition-Enabled Wellbeing Interventions on Social Media	Proc. ACM Hum.-Comput. Interact	5	CSCW2	308	2024-10-21	34	https://doi-org.srv-proxy1.library.tamu.edu/10.1145/3476049
Samala Jagadheesh, P. Veda Bhanu, and Soumya J	2022	NoC Application Mapping Optimization Using Reinforcement Learning	ACM Trans. Des. Autom. Electron. Syst	27	6	55	2024-11-22	16	https://doi-org.srv-proxy1.library.tamu.edu/10.1145/3510381
Chaim Baskin, Natan Liss, Eli Schwartz, Evgenii Zheltonozhskii, Raja Giryes, Alex M. Bronstein, and Avi Mendelson	2021	UNIQ: Uniform Noise Injection for Non-Uniform Quantization of Neural Networks	ACM Trans. Comput. Syst	37	1‚Äì4	4	2024-11-19	15	https://doi-org.srv-proxy1.library.tamu.edu/10.1145/3444943
Brian Y. Lim, Judy Kay, and Weilong Liu	2019	How Does a Nation Walk? Interpreting Large-Scale Step Count Activity with Weekly Streak Patterns	Proc. ACM Interact. Mob. Wearable Ubiquitous Technol	3	2	57	2024-06-19	46	https://doi-org.srv-proxy1.library.tamu.edu/10.1145/3328928
Chanyoung Oh, Junhyuk So, Sumin Kim, and Youngmin Yi	2021	Exploiting Activation Sparsity for Fast CNN Inference on Mobile GPUs	ACM Trans. Embed. Comput. Syst	20	5s	77	2024-10-21	25	https://doi-org.srv-proxy1.library.tamu.edu/10.1145/3477008
Rui Yan, Weiheng Liao, Dongyan Zhao, and Ji-Rong Wen	2021	Multi-Response Awareness for Retrieval-Based Conversations: Respond with Diversity via Dynamic Representation Learning	ACM Trans. Inf. Syst	39	4	54	2024-10-21	29	https://doi-org.srv-proxy1.library.tamu.edu/10.1145/3470450
Nandan Kumar Jha, Sparsh Mittal, Binod Kumar, and Govardhan Mattela	2020	DeepPeep: Exploiting Design Ramifications to Decipher the Architecture of Compact DNNs	J. Emerg. Technol. Comput. Syst	17	1	5	2024-01-21	25	https://doi-org.srv-proxy1.library.tamu.edu/10.1145/3414552
Xuefeng Peng, Li-Kai Chi, and Jiebo Luo	2018	The Effect of Pets on Happiness: A Large-Scale Multi-Factor Analysis Using Social Multimedia	ACM Trans. Intell. Syst. Technol	9	5	60	2024-09-18	15	https://doi-org.srv-proxy1.library.tamu.edu/10.1145/3200751
Christian Von Der Weth, Ashraf Abdul, Abhinav R. Kashyap, and Mohan S. Kankanhalli	2019	CloseUp‚ÄîA Community-Driven Live Online Search Engine	ACM Trans. Internet Technol	19	3	39	2024-08-19	21	https://doi-org.srv-proxy1.library.tamu.edu/10.1145/3301442
Prashanthi S.K, Sai Anuroop Kesanapalli, and Yogesh Simmhan	2022	Characterizing the Performance of Accelerated Jetson Edge Devices for Training Deep Learning Models	Proc. ACM Meas. Anal. Comput. Syst	6	3	44	2024-12-22	26	https://doi-org.srv-proxy1.library.tamu.edu/10.1145/3570604
Yuyang Gao, Tong Steven Sun, Liang Zhao, and Sungsoo Ray Hong	2022	Aligning Eyes between Humans and Deep Neural Network through Interactive Attention Alignment	Proc. ACM Hum.-Comput. Interact	6	CSCW2	489	2024-11-22	28	https://doi-org.srv-proxy1.library.tamu.edu/10.1145/3555590
Yuan Zhang, Fei Sun, Xiaoyong Yang, Chen Xu, Wenwu Ou, and Yan Zhang	2020	Graph-based Regularization on Embedding Layers for Recommendation	ACM Trans. Inf. Syst	39	1	2	2024-01-21	27	https://doi-org.srv-proxy1.library.tamu.edu/10.1145/3414067
Yuki Endo, Yoshihiro Kanamori, and Shigeru Kuriyama	2019	Animating landscape: self-supervised learning of decoupled motion and appearance for single-image video synthesis	ACM Trans. Graph	38	6	175	2024-12-19	19	https://doi-org.srv-proxy1.library.tamu.edu/10.1145/3355089.3356523
Fandel Lin and Hsun-Ping Hsieh	2022	Traveling Transporter Problem: Arranging a New Circular Route in a Public Transportation System Based on Heterogeneous Non-Monotonic Urban Data	ACM Trans. Intell. Syst. Technol	13	3	49	2024-06-22	25	https://doi-org.srv-proxy1.library.tamu.edu/10.1145/3510034
Yuan Liu, Jinxin Dong, and Pingqiang Zhou	2022	Defending against Adversarial Attacks in Deep Learning with Robust Auxiliary Classifiers Utilizing Bit-plane Slicing	J. Emerg. Technol. Comput. Syst	18	3	61	2024-07-22	17	https://doi-org.srv-proxy1.library.tamu.edu/10.1145/3510855
Haroon Rashid, Sanjana Mendu, Katharine E. Daniel, Miranda L. Beltzer, Bethany A. Teachman, Mehdi Boukhechba, and Laura E. Barnes	2020	Predicting Subjective Measures of Social Anxiety from Sparsely Collected Mobile Sensor Data	Proc. ACM Interact. Mob. Wearable Ubiquitous Technol	4	3	109	2024-09-20	24	https://doi-org.srv-proxy1.library.tamu.edu/10.1145/3411823
Vimal Kakaraparthi, Qijia Shao, Charles J. Carver, Tien Pham, Nam Bui, Phuc Nguyen, Xia Zhou, and Tam Vu	2021	FaceSense: Sensing Face Touch with an Ear-worn System	Proc. ACM Interact. Mob. Wearable Ubiquitous Technol	5	3	110	2024-09-21	27	https://doi-org.srv-proxy1.library.tamu.edu/10.1145/3478129
Nigel Bosch and Sidney K. D'Mello	2022	Can Computers Outperform Humans in Detecting User Zone-Outs? Implications for Intelligent Interfaces	ACM Trans. Comput.-Hum. Interact	29	2	10	2024-04-22	33	https://doi-org.srv-proxy1.library.tamu.edu/10.1145/3481889
Kangjun Bai and Yang Yi	2018	DFR: An Energy-efficient Analog Delay Feedback Reservoir Computing System for Brain-inspired Computing	J. Emerg. Technol. Comput. Syst	14	4	45	2024-10-18	22	https://doi-org.srv-proxy1.library.tamu.edu/10.1145/3264659
Soha Rostaminia, Addison Mayberry, Deepak Ganesan, Benjamin Marlin, and Jeremy Gummeson	2017	ILid: Low-power Sensing of Fatigue and Drowsiness Measures on a Computational Eyeglass	Proc. ACM Interact. Mob. Wearable Ubiquitous Technol	1	2	23	2024-06-17	26	https://doi-org.srv-proxy1.library.tamu.edu/10.1145/3090088
Yi Liu, Ruihui Zhao, Jiawen Kang, Abdulsalam Yassine, Dusit Niyato, and Jialiang Peng	2021	Towards Communication-Efficient and Attack-Resistant Federated Edge Learning for Industrial Internet of Things	ACM Trans. Internet Technol	22	3	59	2024-08-22	22	https://doi-org.srv-proxy1.library.tamu.edu/10.1145/3453169
Ruixuan Dai, Thomas Kannampallil, Jingwen Zhang, Nan Lv, Jun Ma, and Chenyang Lu	2022	Multi-Task Learning for Randomized Controlled Trials: A Case Study on Predicting Depression with Wearable Data	Proc. ACM Interact. Mob. Wearable Ubiquitous Technol	6	2	50	2024-07-22	23	https://doi-org.srv-proxy1.library.tamu.edu/10.1145/3534591
Jing Wei, Tilman Dingler, and Vassilis Kostakos	2022	Understanding User Perceptions of Proactive Smart Speakers	Proc. ACM Interact. Mob. Wearable Ubiquitous Technol	5	4	185	2024-12-21	28	https://doi-org.srv-proxy1.library.tamu.edu/10.1145/3494965
Ericsson Marin, Ruocheng Guo, and Paulo Shakarian	2020	Measuring Time-Constrained Influence to Predict Adoption in Online Social Networks	Trans. Soc. Comput	3	3	13	2024-09-20	26	https://doi-org.srv-proxy1.library.tamu.edu/10.1145/3372785
Zongyu Lin, Shiqing Lyu, Hancheng Cao, Fengli Xu, Yuqiong Wei, Hanan Samet, and Yong Li	2020	HealthWalks: Sensing Fine-grained Individual Health Condition via Mobility Data	Proc. ACM Interact. Mob. Wearable Ubiquitous Technol	4	4	138	2024-12-20	26	https://doi-org.srv-proxy1.library.tamu.edu/10.1145/3432229
Gabriel Eilertsen, Joel Kronander, Gyorgy Denes, Rafa≈Ç K. Mantiuk, and Jonas Unger	2017	HDR image reconstruction from a single exposure using deep CNNs	ACM Trans. Graph	36	6	178	2024-12-17	15	https://doi-org.srv-proxy1.library.tamu.edu/10.1145/3130800.3130816
Tianyue Zheng, Zhe Chen, Chao Cai, Jun Luo, and Xu Zhang	2020	V2iFi: in-Vehicle Vital Sign Monitoring via Compact RF Sensing	Proc. ACM Interact. Mob. Wearable Ubiquitous Technol	4	2	70	2024-06-20	27	https://doi-org.srv-proxy1.library.tamu.edu/10.1145/3397321
Wei Emma Zhang, Quan Z. Sheng, Jey Han Lau, Ermyas Abebe, and Wenjie Ruan	2018	Duplicate Detection in Programming Question Answering Communities	ACM Trans. Internet Technol	18	3	37	2024-08-18	21	https://doi-org.srv-proxy1.library.tamu.edu/10.1145/3169795
Ramy Baly, Hazem Hajj, Nizar Habash, Khaled Bashir Shaban, and Wassim El-Hajj	2017	A Sentiment Treebank and Morphologically Enriched Recursive Deep Models for Effective Sentiment Analysis in Arabic	ACM Trans. Asian Low-Resour. Lang. Inf. Process	16	4	23	2024-12-17	21	https://doi-org.srv-proxy1.library.tamu.edu/10.1145/3086576
Hanjie Wu, Yongtuo Liu, Hongmin Cai, and Shengfeng He	2022	Learning Transferable Perturbations for Image Captioning	ACM Trans. Multimedia Comput. Commun. Appl	18	2	57	2024-05-22	18	https://doi-org.srv-proxy1.library.tamu.edu/10.1145/3478024
Iman Azimi, Arman Anzanpour, Amir M. Rahmani, Tapio Pahikkala, Marco Levorato, Pasi Liljeberg, and Nikil Dutt	2017	HiCH: Hierarchical Fog-Assisted Computing Architecture for Healthcare IoT	ACM Trans. Embed. Comput. Syst	16	5s	174	2024-10-17	20	https://doi-org.srv-proxy1.library.tamu.edu/10.1145/3126501
Kyra Yee, Uthaipon Tantipongpipat, and Shubhanshu Mishra	2021	Image Cropping on Twitter: Fairness Metrics, their Limitations, and the Importance of Representation, Design, and Agency	Proc. ACM Hum.-Comput. Interact	5	CSCW2	450	2024-10-21	24	https://doi-org.srv-proxy1.library.tamu.edu/10.1145/3479594
Bayu Adhi Tama, Marco Comuzzi, and Jonghyeon Ko	2020	An Empirical Investigation of Different Classifiers, Encoding, and Ensemble Schemes for Next Event Prediction Using Business Process Event Logs	ACM Trans. Intell. Syst. Technol	11	6	68	2024-12-20	34	https://doi-org.srv-proxy1.library.tamu.edu/10.1145/3406541
Jules Jacobs	2021	Paradoxes of probabilistic programming: and how to condition on events of measure zero with infinitesimal probabilities	Proc. ACM Program. Lang	5	POPL	58	2024-01-21	26	https://doi-org.srv-proxy1.library.tamu.edu/10.1145/3434339
Jo√£o P. L. De Carvalho, Braedy Kuzma, Ivan Korostelev, Jos√© Nelson Amaral, Christopher Barton, Jos√© Moreira, and Guido Araujo	2021	KernelFaRer: Replacing Native-Code Idioms with High-Performance Library Calls	ACM Trans. Archit. Code Optim	18	3	38	2024-09-21	22	https://doi-org.srv-proxy1.library.tamu.edu/10.1145/3459010
Hosub Lee and Alfred Kobsa	2019	Confident Privacy Decision-Making in IoT Environments	ACM Trans. Comput.-Hum. Interact	27	1	6	2024-02-20	39	https://doi-org.srv-proxy1.library.tamu.edu/10.1145/3364223
Yan Zhang, Yunhuai Liu, Genjian Li, Yi Ding, Ning Chen, Hao Zhang, Tian He, and Desheng Zhang	2019	Route Prediction for Instant Delivery	Proc. ACM Interact. Mob. Wearable Ubiquitous Technol	3	3	124	2024-09-19	25	https://doi-org.srv-proxy1.library.tamu.edu/10.1145/3351282
Srayan Datta, Chanda Phelan, and Eytan Adar	2017	Identifying Misaligned Inter-Group Links and Communities	Proc. ACM Hum.-Comput. Interact	1	CSCW	37	2024-11-17	23	https://doi-org.srv-proxy1.library.tamu.edu/10.1145/3134672
Christoph D√∂pmann, Felix Fiedler, Sergio Lucia, and Florian Tschorsch	2022	Optimization-Based Predictive Congestion Control for the Tor Network: Opportunities and Challenges	ACM Trans. Internet Technol	22	4	97	2024-11-22	30	https://doi-org.srv-proxy1.library.tamu.edu/10.1145/3520440
Dominik Winterer, Chengyu Zhang, and Zhendong Su	2020	On the unusual effectiveness of type-aware operator mutations for testing SMT solvers	Proc. ACM Program. Lang	4	OOPSLA	193	2024-11-20	25	https://doi-org.srv-proxy1.library.tamu.edu/10.1145/3428261
Ghazale Amel Zendehdel, Ratinder Kaur, Inderpreet Chopra, Natalia Stakhanova, and Erik Scheme	2021	Automated Security Assessment Framework for Wearable BLE-enabled Health Monitoring Devices	ACM Trans. Internet Technol	22	1	14	2024-02-22	31	https://doi-org.srv-proxy1.library.tamu.edu/10.1145/3448649
Rachid Guerraoui, Hugo Guiroux, Renaud Lachaize, Vivien Qu√©ma, and Vasileios Trigonakis	2019	Lock‚ÄìUnlock: Is That All? A Pragmatic Analysis of Locking in Software Systems	ACM Trans. Comput. Syst	36	1	1	2024-02-18	149	https://doi-org.srv-proxy1.library.tamu.edu/10.1145/3301501
Naja L. Holten M√∏ller, Geraldine Fitzpatrick, and Christopher A. Le Dantec	2019	Assembling the Case: Citizens' Strategies for Exercising Authority and Personal Autonomy in Social Welfare	Proc. ACM Hum.-Comput. Interact	3	GROUP	244	2024-12-19	21	https://doi-org.srv-proxy1.library.tamu.edu/10.1145/3361125
Wingyan Chung, Bingbing Rao, and Liqiang Wang	2019	Interaction Models for Detecting Nodal Activities in Temporal Social Media Networks	ACM Trans. Manage. Inf. Syst	10	4	14	2024-12-19	30	https://doi-org.srv-proxy1.library.tamu.edu/10.1145/3365537
Meghan Clark, Mark W. Newman, and Prabal Dutta	2022	ARticulate: One-Shot Interactions with Intelligent Assistants in Unfamiliar Smart Spaces Using Augmented Reality	Proc. ACM Interact. Mob. Wearable Ubiquitous Technol	6	1	7	2024-03-22	24	https://doi-org.srv-proxy1.library.tamu.edu/10.1145/3517235
Nicoletta Noceti, Francesca Odone, Alessandra Sciutti, and Giulio Sandini	2017	Exploring Biological Motion Regularities of Human Actions: A New Perspective on Video Analysis	ACM Trans. Appl. Percept	14	3	21	2024-07-17	20	https://doi-org.srv-proxy1.library.tamu.edu/10.1145/3086591
Chenxi Liu, Enrique Rosales, and Alla Sheffer	2018	StrokeAggregator: consolidating raw sketches into artist-intended curve drawings	ACM Trans. Graph	37	4	97	2024-08-18	15	https://doi-org.srv-proxy1.library.tamu.edu/10.1145/3197517.3201314
Jiguo Li, Xinfeng Zhang, Jizheng Xu, Siwei Ma, and Wen Gao	2021	Learning to Fool the Speaker Recognition	ACM Trans. Multimedia Comput. Commun. Appl	17	3s	109	2024-10-21	21	https://doi-org.srv-proxy1.library.tamu.edu/10.1145/3468673
Hari Govind V K, Sharon Shoham, and Arie Gurfinkel	2022	Solving constrained Horn clauses modulo algebraic data types and recursive functions	Proc. ACM Program. Lang	6	POPL	60	2024-01-22	29	https://doi-org.srv-proxy1.library.tamu.edu/10.1145/3498722
Huan Zhao, Zhaobo Zheng, Amy Swanson, Amy Weitlauf, Zachary Warren, and Nilanjan Sarkar	2018	Design of a Haptic-Gripper Virtual Reality System (Hg) for Analyzing Fine Motor Behaviors in Children with Autism	ACM Trans. Access. Comput	11	4	19	2024-12-18	21	https://doi-org.srv-proxy1.library.tamu.edu/10.1145/3231938
Meng Zhang, Duygu Ceylan, and Niloy J. Mitra	2022	Motion Guided Deep Dynamic 3D Garments	ACM Trans. Graph	41	6	219	2024-12-22	12	https://doi-org.srv-proxy1.library.tamu.edu/10.1145/3550454.3555485
Josef Wilczek, Fabrice Monna, Ahmed J√©brane, Catherine Labru√®re Chazal, Nicolas Navarro, S√©bastien Couette, and Carmela Chateau Smith	2018	Computer-Assisted Orientation and Drawing of Archaeological Pottery	J. Comput. Cult. Herit	11	4	22	2024-12-18	17	https://doi-org.srv-proxy1.library.tamu.edu/10.1145/3230672
Siwei Wu, Lei Wu, Yajin Zhou, Runhuai Li, Zhi Wang, Xiapu Luo, Cong Wang, and Kui Ren	2022	Time-travel Investigation: Toward Building a Scalable Attack Detection Framework on Ethereum	ACM Trans. Softw. Eng. Methodol	31	3	54	2024-07-22	33	https://doi-org.srv-proxy1.library.tamu.edu/10.1145/3505263
Amith K. Belman and Vir V. Phoha	2020	Discriminative Power of Typing Features on Desktops, Tablets, and Phones for User Identification	ACM Trans. Priv. Secur	23	1	4	2024-02-20	36	https://doi-org.srv-proxy1.library.tamu.edu/10.1145/3377404
Rishiraj Adhikary, Zeel B. Patel, Tanmay Srivastava, Nipun Batra, Mayank Singh, Udit Bhatia, and Sarath Guttikunda	2021	Vartalaap: What Drives #AirQuality Discussions: Politics, Pollution or Pseudo-science? Proc	ACM Hum.-Comput. Interact	5	CSCW1	96	2024-04-21	29	https://doi-org.srv-proxy1.library.tamu.edu/10.1145/3449170
Karen Panetta, Long Bao, Sos Agaian, and Victor Oludare	2019	Color Theme--based Aesthetic Enhancement Algorithm to Emulate the Human Perception of Beauty in Photos	ACM Trans. Multimedia Comput. Commun. Appl	15	2s	62	2024-04-19	17	https://doi-org.srv-proxy1.library.tamu.edu/10.1145/3328991
Olivia K. Richards, Adrian Choi, and Gabriela Marcu	2021	Shared Understanding in Care Coordination for Children's Behavioral Health	Proc. ACM Hum.-Comput. Interact	5	CSCW1	21	2024-04-21	25	https://doi-org.srv-proxy1.library.tamu.edu/10.1145/3449095
Sebasti√°n Aced L√≥pez, Fulvio Corno, and Luigi De Russis	2017	Design and Development of One-Switch Video Games for Children with Severe Motor Disabilities	ACM Trans. Access. Comput	10	4	12	2024-10-17	42	https://doi-org.srv-proxy1.library.tamu.edu/10.1145/3085957
Cong Peng, Debiao He, Jianhua Chen, Neeraj Kumar, and Muhammad Khurram Khan	2021	EPRT: An Efficient Privacy-Preserving Medical Service Recommendation and Trust Discovery Scheme for eHealth System	ACM Trans. Internet Technol	21	3	61	2024-08-21	24	https://doi-org.srv-proxy1.library.tamu.edu/10.1145/3397678
Anh Truong, S. Rasoul Etesami, and Negar Kiyavash	2018	Learning From Sleeping Experts: Rewarding Informative, Available, and Accurate Experts	ACM Trans. Des. Autom. Electron. Syst	23	6	77	2024-11-18	18	https://doi-org.srv-proxy1.library.tamu.edu/10.1145/3236617
Junjie Yan, Kevin Huang, Kyle Lindgren, Tamara Bonaci, and Howard J. Chizeck	2022	Continuous Operator Authentication for Teleoperated Systems Using Hidden Markov Models	ACM Trans. Cyber-Phys. Syst	6	1	6	2024-01-22	25	https://doi-org.srv-proxy1.library.tamu.edu/10.1145/3488901
Sruti Bhagavatula, Lujo Bauer, and Apu Kapadia	2022	"Adulthood is trying each of the same six passwords that you use for everything": The Scarcity and Ambiguity of Security Advice on Social Media	Proc. ACM Hum.-Comput. Interact	6	CSCW2	264	2024-11-22	27	https://doi-org.srv-proxy1.library.tamu.edu/10.1145/3555154
Kathleen Fitzsimons and Todd D. Murphey	2022	Ergodic Shared Control: Closing the Loop on pHRI Based on Information Encoded in Motion	J. Hum.-Robot Interact	11	4	37	2024-12-22	20	https://doi-org.srv-proxy1.library.tamu.edu/10.1145/3526106
Farshid Farhat, Mohammad Mahdi Kamani, and James Z. Wang	2022	CAPTAIN: Comprehensive Composition Assistance for Photo Taking	ACM Trans. Multimedia Comput. Commun. Appl	18	1	14	2024-01-22	24	https://doi-org.srv-proxy1.library.tamu.edu/10.1145/3462762
Maria Larsson, Takashi Ijiri, Hironori Yoshida, Johannes A. J. Huber, Magnus Fredriksson, Olof Broman, and Takeo Igarashi	2022	Procedural texturing of solid wood with knots	ACM Trans. Graph	41	4	45	2024-07-22	10	https://doi-org.srv-proxy1.library.tamu.edu/10.1145/3528223.3530081
Ilias Giechaskiel, Shanquan Tian, and Jakub Szefer	2022	Cross-VM Covert- and Side-Channel Attacks in Cloud FPGAs	ACM Trans. Reconfigurable Technol. Syst	16	1	6	2024-03-23	29	https://doi-org.srv-proxy1.library.tamu.edu/10.1145/3534972
Minchen Li, Zachary Ferguson, Teseo Schneider, Timothy Langlois, Denis Zorin, Daniele Panozzo, Chenfanfu Jiang, and Danny M. Kaufman	2020	Incremental potential contact: intersection-and inversion-free, large-deformation dynamics	ACM Trans. Graph	39	4	49	2024-08-20	20	https://doi-org.srv-proxy1.library.tamu.edu/10.1145/3386569.3392425
Michael Steptoe, Robert Kr√ºger, Rolando Garcia, Xing Liang, and Ross Maciejewski	2018	A Visual Analytics Framework for Exploring Theme Park Dynamics	ACM Trans. Interact. Intell. Syst	8	1	4	2024-03-18	27	https://doi-org.srv-proxy1.library.tamu.edu/10.1145/3162076
Isayas Berhe Adhanom, Majed Al-Zayer, Paul Macneilage, and Eelke Folmer	2021	Field-of-View Restriction to Reduce VR Sickness Does Not Impede Spatial Learning in Women	ACM Trans. Appl. Percept	18	2	5	2024-04-21	17	https://doi-org.srv-proxy1.library.tamu.edu/10.1145/3448304
Alex Kayal, Willem-Paul Brinkman, Mark A. Neerincx, and M. Birna Van Riemsdijk	2018	Automatic Resolution of Normative Conflicts in Supportive Technology Based on User Values	ACM Trans. Internet Technol	18	4	41	2024-11-18	21	https://doi-org.srv-proxy1.library.tamu.edu/10.1145/3158371
Yi Hyun Jang, Soo Han Im, Younah Kang, and Joon Sang Baek	2022	Relational Agents for the Homeless with Tuberculosis Experience: Providing Social Support Through Human‚Äìagent Relationships	ACM Trans. Interact. Intell. Syst	12	2	15	2024-06-22	22	https://doi-org.srv-proxy1.library.tamu.edu/10.1145/3488056
Seung-Hwan Baek and Felix Heide	2021	Polarimetric spatio-temporal light transport probing	ACM Trans. Graph	40	6	212	2024-12-21	18	https://doi-org.srv-proxy1.library.tamu.edu/10.1145/3478513.3480517
Amita Jain, Minni Jain, Goonjan Jain, and Devendra K. Tayal	2018	‚ÄúUTTAM‚Äù: An Efficient Spelling Correction System for Hindi Language Based on Supervised Learning	ACM Trans. Asian Low-Resour. Lang. Inf. Process	18	1	8	2024-03-19	26	https://doi-org.srv-proxy1.library.tamu.edu/10.1145/3264620
Jessica R. Cauchard, Jeremy Frey, Octavia Zahrt, Krister Johnson, Alia Crum, and James A. Landay	2019	The Positive Impact of Push vs Pull Progress Feedback: A 6-week Activity Tracking Study in the Wild	Proc. ACM Interact. Mob. Wearable Ubiquitous Technol	3	3	76	2024-09-19	23	https://doi-org.srv-proxy1.library.tamu.edu/10.1145/3351234
Wen-Haw Chong and Ee-Peng Lim	2018	Exploiting User and Venue Characteristics for Fine-Grained Tweet Geolocation	ACM Trans. Inf. Syst	36	3	26	2024-07-18	34	https://doi-org.srv-proxy1.library.tamu.edu/10.1145/3156667
Mohammad A. Al-Ramahi, Jun Liu, and Omar F. El-Gayar	2017	Discovering Design Principles for Health Behavioral Change Support Systems: A Text Mining Approach	ACM Trans. Manage. Inf. Syst	8	2‚Äì3	5	2024-09-17	24	https://doi-org.srv-proxy1.library.tamu.edu/10.1145/3055534
Cheng Wang, Bhuvan Urgaonkar, George Kesidis, Aayush Gupta, Lydia Y. Chen, and Robert Birke	2018	Effective Capacity Modulation as an Explicit Control Knob for Public Cloud Profitability	ACM Trans. Auton. Adapt. Syst	13	1	2	2024-03-18	25	https://doi-org.srv-proxy1.library.tamu.edu/10.1145/3139291
Fengli Xu, Guozhen Zhang, Zhilong Chen, Jiaxin Huang, Yong Li, Diyi Yang, Ben Y. Zhao, and Fanchao Meng	2018	Understanding Motivations behind Inaccurate Check-ins	Proc. ACM Hum.-Comput. Interact	2	CSCW	188	2024-11-18	22	https://doi-org.srv-proxy1.library.tamu.edu/10.1145/3274457
Nathan Malkin, David Wagner, and Serge Egelman	2022	Can Humans Detect Malicious Always-Listening Assistants? A Framework for Crowdsourcing Test Drives	Proc. ACM Hum.-Comput. Interact	6	CSCW2	500	2024-11-22	28	https://doi-org.srv-proxy1.library.tamu.edu/10.1145/3555613
Jonathan Taylor, Vladimir Tankovich, Danhang Tang, Cem Keskin, David Kim, Philip Davidson, Adarsh Kowdle, and Shahram Izadi	2017	Articulated distance fields for ultra-fast tracking of hands interacting	ACM Trans. Graph	36	6	244	2024-12-17	12	https://doi-org.srv-proxy1.library.tamu.edu/10.1145/3130800.3130853
Lal Bozgeyikli, Evren Bozgeyikli, Andrew Raij, Redwan Alqasemi, Srinivas Katkoori, and Rajiv Dubey	2017	Vocational Rehabilitation of Individuals with Autism Spectrum Disorder with Virtual Reality	ACM Trans. Access. Comput	10	2	5	2024-04-17	25	https://doi-org.srv-proxy1.library.tamu.edu/10.1145/3046786
Xiaoying Zhang, Hong Xie, Junzhou Zhao, and John C. S. Lui	2019	Understanding Assimilation-contrast Effects in Online Rating Systems: Modelling, Debiasing, and Applications	ACM Trans. Inf. Syst	38	1	2	2024-01-20	25	https://doi-org.srv-proxy1.library.tamu.edu/10.1145/3362651
Martin Werner	2021	GloBiMapsAI: An AI-Enhanced Probabilistic Data Structure for Global Raster Datasets	ACM Trans. Spatial Algorithms Syst	7	4	18	2024-12-21	24	https://doi-org.srv-proxy1.library.tamu.edu/10.1145/3453184
Morgan Klaus Scheuerman, Jacob M. Paul, and Jed R. Brubaker	2019	How Computers See Gender: An Evaluation of Gender Classification in Commercial Facial Analysis Services	Proc. ACM Hum.-Comput. Interact	3	CSCW	144	2024-11-19	33	https://doi-org.srv-proxy1.library.tamu.edu/10.1145/3359246
Mazin Abed Mohammed, Mohamed Elhoseny, Karrar Hameed Abdulkareem, Salama A. Mostafa, and Mashael S. Maashi	2021	A Multi-agent Feature Selection and Hybrid Classification Model for Parkinson's Disease Diagnosis	ACM Trans. Multimedia Comput. Commun. Appl	17	2s	74	2024-06-21	22	https://doi-org.srv-proxy1.library.tamu.edu/10.1145/3433180
Kuan-Hsun Chen, Chiahui Su, Christian Hakert, Sebastian Buschj√§ger, Chao-Lin Lee, Jenq-Kuen Lee, Katharina Morik, and Jian-Jia Chen	2022	Efficient Realization of Decision Trees for Real-Time Inference	ACM Trans. Embed. Comput. Syst	21	6	68	2024-11-22	26	https://doi-org.srv-proxy1.library.tamu.edu/10.1145/3508019
Prerna Chikersal, Afsaneh Doryab, Michael Tumminia, Daniella K. Villalba, Janine M. Dutcher, Xinwen Liu, Sheldon Cohen, Kasey G. Creswell, Jennifer Mankoff, J. David Creswell, Mayank Goel, and Anind K. Dey	2021	Detecting Depression and Predicting its Onset Using Longitudinal Symptoms Captured by Passive Sensing: A Machine Learning Approach With Robust Feature Selection	ACM Trans. Comput.-Hum. Interact	28	1	3	2024-02-21	41	https://doi-org.srv-proxy1.library.tamu.edu/10.1145/3422821
Zhaoliang He, Hongshan Li, Zhi Wang, Shutao Xia, and Wenwu Zhu	2021	Adaptive Compression for Online Computer Vision: An Edge Reinforcement Learning Approach	ACM Trans. Multimedia Comput. Commun. Appl	17	4	118	2024-11-21	23	https://doi-org.srv-proxy1.library.tamu.edu/10.1145/3447878
Boning Li and Akane Sano	2020	Extraction and Interpretation of Deep Autoencoder-based Temporal Features from Wearables for Forecasting Personalized Mood, Health, and Stress	Proc. ACM Interact. Mob. Wearable Ubiquitous Technol	4	2	49	2024-06-20	26	https://doi-org.srv-proxy1.library.tamu.edu/10.1145/3397318
Chems-Eddine Himeur, Thibault Lejemble, Thomas Pellegrini, Mathias Paulin, Loic Barthe, and Nicolas Mellado	2021	PCEDNet: A Lightweight Neural Network for Fast and Interactive Edge Detection in 3D Point Clouds	ACM Trans. Graph	41	1	10	2024-02-22	21	https://doi-org.srv-proxy1.library.tamu.edu/10.1145/3481804
Deepang Raval, Vyom Pathak, Muktan Patel, and Brijesh Bhatt	2021	Improving Deep Learning based Automatic Speech Recognition for Gujarati	ACM Trans. Asian Low-Resour. Lang. Inf. Process	21	3	47	2024-05-22	18	https://doi-org.srv-proxy1.library.tamu.edu/10.1145/3483446
Rafid Mostafiz, Mohammad Shorif Uddin, Khandaker Mohammad Mohi Uddin, and Mohammad Motiur Rahman	2022	COVID-19 Along with Other Chest Infection Diagnoses Using Faster R-CNN and Generative Adversarial Network	ACM Trans. Spatial Algorithms Syst	8	3	24	2024-09-22	21	https://doi-org.srv-proxy1.library.tamu.edu/10.1145/3520125
Tony Liu, Jennifer Nicholas, Max M. Theilig, Sharath C. Guntuku, Konrad Kording, David C. Mohr, and Lyle Ungar	2020	Machine Learning for Phone-Based Relationship Estimation: The Need to Consider Population Heterogeneity	Proc. ACM Interact. Mob. Wearable Ubiquitous Technol	3	4	145	2024-12-19	23	https://doi-org.srv-proxy1.library.tamu.edu/10.1145/3369820
Runze Yan, Xinwen Liu, Janine Dutcher, Michael Tumminia, Daniella Villalba, Sheldon Cohen, David Creswell, Kasey Creswell, Jennifer Mankoff, Anind Dey, and Afsaneh Doryab	2022	A Computational Framework for Modeling Biobehavioral Rhythms from Mobile and Wearable Data Streams	ACM Trans. Intell. Syst. Technol	13	3	47	2024-06-22	27	https://doi-org.srv-proxy1.library.tamu.edu/10.1145/3510029
Petr Spelda and Vit Stritecky	2021	Human Induction in Machine Learning: A Survey of the Nexus	ACM Comput. Surv	54	3	59	2024-04-22	18	https://doi-org.srv-proxy1.library.tamu.edu/10.1145/3444691
Xuan Ma, Xiaoshan Yang, Junyu Gao, and Changsheng Xu	2021	Health Status Prediction with Local-Global Heterogeneous Behavior Graph	ACM Trans. Multimedia Comput. Commun. Appl	17	4	129	2024-11-21	21	https://doi-org.srv-proxy1.library.tamu.edu/10.1145/3457893
Yuan Cheng, Guangya Li, Ngai Wong, Hai-Bao Chen, and Hao Yu	2020	DEEPEYE: A Deeply Tensor-Compressed Neural Network for Video Comprehension on Terminal Devices	ACM Trans. Embed. Comput. Syst	19	3	18	2024-05-20	25	https://doi-org.srv-proxy1.library.tamu.edu/10.1145/3381805
Michael Austin Langford and Betty H. C. Cheng	2021	Enki: A Diversity-driven Approach to Test and Train Robust Learning-enabled Systems	ACM Trans. Auton. Adapt. Syst	15	2	5	2024-06-20	32	https://doi-org.srv-proxy1.library.tamu.edu/10.1145/3460959
Heli Ben-Hamu, Haggai Maron, Itay Kezurer, Gal Avineri, and Yaron Lipman	2018	Multi-chart generative surface modeling	ACM Trans. Graph	37	6	215	2024-12-18	15	https://doi-org.srv-proxy1.library.tamu.edu/10.1145/3272127.3275052
Mingming He, Dongdong Chen, Jing Liao, Pedro V. Sander, and Lu Yuan	2018	Deep exemplar-based colorization	ACM Trans. Graph	37	4	47	2024-08-18	16	https://doi-org.srv-proxy1.library.tamu.edu/10.1145/3197517.3201365
Tero Karras, Timo Aila, Samuli Laine, Antti Herva, and Jaakko Lehtinen	2017	Audio-driven facial animation by joint end-to-end learning of pose and emotion	ACM Trans. Graph	36	4	94	2024-08-17	12	https://doi-org.srv-proxy1.library.tamu.edu/10.1145/3072959.3073658
Jin Lu, Chao Shang, Chaoqun Yue, Reynaldo Morillo, Shweta Ware, Jayesh Kamath, Athanasios Bamis, Alexander Russell, Bing Wang, and Jinbo Bi	2018	Joint Modeling of Heterogeneous Sensing Data for Depression Assessment via Multi-task Learning	Proc. ACM Interact. Mob. Wearable Ubiquitous Technol	2	1	21	2024-03-18	21	https://doi-org.srv-proxy1.library.tamu.edu/10.1145/3191753
Trung Kien Dang, Xiang Lan, Jianshu Weng, and Mengling Feng	2022	Federated Learning for Electronic Health Records	ACM Trans. Intell. Syst. Technol	13	5	72	2024-10-22	17	https://doi-org.srv-proxy1.library.tamu.edu/10.1145/3514500
Steve Bako, Thijs Vogels, Brian Mcwilliams, Mark Meyer, Jan Nov√°K, Alex Harvill, Pradeep Sen, Tony Derose, and Fabrice Rousselle	2017	Kernel-predicting convolutional networks for denoising Monte Carlo renderings	ACM Trans. Graph	36	4	97	2024-08-17	14	https://doi-org.srv-proxy1.library.tamu.edu/10.1145/3072959.3073708
Xun Wang, Yan Tian, Xuran Zhao, Tao Yang, Judith Gelernter, Jialei Wang, Guohua Cheng, and Wei Hu	2020	Improving Multiperson Pose Estimation by Mask-aware Deep Reinforcement Learning	ACM Trans. Multimedia Comput. Commun. Appl	16	3	84	2024-08-20	18	https://doi-org.srv-proxy1.library.tamu.edu/10.1145/3397340
Jue Wu, Junyi Ma, Yasha Wang, and Jiangtao Wang	2021	Understanding and Predicting the Burst of Burnout via Social Media	Proc. ACM Hum.-Comput. Interact	4	CSCW3	265	2024-12-20	27	https://doi-org.srv-proxy1.library.tamu.edu/10.1145/3434174
Sozo Inoue, Paula Lago, Tahera Hossain, Tittaya Mairittha, and Nattaya Mairittha	2019	Integrating Activity Recognition and Nursing Care Records: The System, Deployment, and a Verification Study	Proc. ACM Interact. Mob. Wearable Ubiquitous Technol	3	3	86	2024-09-19	24	https://doi-org.srv-proxy1.library.tamu.edu/10.1145/3351244
Carrie J. Cai, Samantha Winter, David Steiner, Lauren Wilcox, and Michael Terry	2019	"Hello AI": Uncovering the Onboarding Needs of Medical Practitioners for Human-AI Collaborative Decision-Making	Proc. ACM Hum.-Comput. Interact	3	CSCW	104	2024-11-19	24	https://doi-org.srv-proxy1.library.tamu.edu/10.1145/3359206
Yongsen Ma, Yunze Zeng, and Vivek Jain	2020	CarOSense: Car Occupancy Sensing with the Ultra-Wideband Keyless Infrastructure	Proc. ACM Interact. Mob. Wearable Ubiquitous Technol	4	3	91	2024-09-20	28	https://doi-org.srv-proxy1.library.tamu.edu/10.1145/3411820
Lingxi Peng, Haohuai Liu, Yangang Nie, Ying Xie, Xuan Tang, and Ping Luo	2020	The Transnational Happiness Study with Big Data Technology	ACM Trans. Asian Low-Resour. Lang. Inf. Process	20	1	5	2024-01-21	12	https://doi-org.srv-proxy1.library.tamu.edu/10.1145/3412497
Long Huang and Chen Wang	2022	Unobtrusive Pedestrian Identification by Leveraging Footstep Sounds with Replay Resistance	Proc. ACM Interact. Mob. Wearable Ubiquitous Technol	5	4	160	2024-12-21	19	https://doi-org.srv-proxy1.library.tamu.edu/10.1145/3494963
Fan Zhou, Xovee Xu, Goce Trajcevski, and Kunpeng Zhang	2021	A Survey of Information Cascade Analysis: Models, Predictions, and Recent Advances	ACM Comput. Surv	54	2	27	2024-03-22	36	https://doi-org.srv-proxy1.library.tamu.edu/10.1145/3433000
Qianqian Xie, Yutao Zhu, Jimin Huang, Pan Du, and Jian-Yun Nie	2021	Graph Neural Collaborative Topic Model for Citation Recommendation	ACM Trans. Inf. Syst	40	3	48	2024-07-22	30	https://doi-org.srv-proxy1.library.tamu.edu/10.1145/3473973
Aakriti Adhikari, Hem Regmi, Sanjib Sur, and Srihari Nelakuditi	2022	MiShape: Accurate Human Silhouettes and Body Joints from Commodity Millimeter-Wave Devices	Proc. ACM Interact. Mob. Wearable Ubiquitous Technol	6	3	96	2024-09-22	31	https://doi-org.srv-proxy1.library.tamu.edu/10.1145/3550300
Koustuv Saha, Larry Chan, Kaya De Barbaro, Gregory D. Abowd, and Munmun De Choudhury	2017	Inferring Mood Instability on Social Media by Leveraging Ecological Momentary Assessments	Proc. ACM Interact. Mob. Wearable Ubiquitous Technol	1	3	95	2024-09-17	27	https://doi-org.srv-proxy1.library.tamu.edu/10.1145/3130960
Xiao Sun, Li Qiu, Yibo Wu, Yeming Tang, and Guohong Cao	2017	SleepMonitor: Monitoring Respiratory Rate and Body Position During Sleep Using Smartwatch	Proc. ACM Interact. Mob. Wearable Ubiquitous Technol	1	3	104	2024-09-17	22	https://doi-org.srv-proxy1.library.tamu.edu/10.1145/3130969
Sukanta Dey, Sukumar Nandi, and Gaurav Trivedi	2020	Machine Learning Approach for Fast Electromigration Aware Aging Prediction in Incremental Design of Large Scale On-chip Power Grid Network	ACM Trans. Des. Autom. Electron. Syst	25	5	42	2024-09-20	29	https://doi-org.srv-proxy1.library.tamu.edu/10.1145/3399677
Huangzhao Zhang, Zhiyi Fu, Ge Li, Lei Ma, Zhehao Zhao, Hua‚Äôan Yang, Yizhe Sun, Yang Liu, and Zhi Jin	2022	Towards Robustness of Deep Program Processing Models‚ÄîDetection, Estimation, and Enhancement	ACM Trans. Softw. Eng. Methodol	31	3	50	2024-07-22	40	https://doi-org.srv-proxy1.library.tamu.edu/10.1145/3511887
Xin Li and Dawei Li	2021	GPFS: A Graph-based Human Pose Forecasting System for Smart Home with Online Learning	ACM Trans. Sen. Netw	17	3	34	2024-08-21	19	https://doi-org.srv-proxy1.library.tamu.edu/10.1145/3460199
Alex Mariakakis, Jacob Baudin, Eric Whitmire, Vardhman Mehta, Megan A. Banks, Anthony Law, Lynn Mcgrath, and Shwetak N. Patel	2017	PupilScreen: Using Smartphones to Assess Traumatic Brain Injury	Proc. ACM Interact. Mob. Wearable Ubiquitous Technol	1	3	81	2024-09-17	27	https://doi-org.srv-proxy1.library.tamu.edu/10.1145/3131896
Tushar Garg, Saud Wasly, Rodolfo Pellizzoni, and Nachiket Kapre	2020	HopliteBuf: Network Calculus-Based Design of FPGA NoCs with Provably Stall-Free FIFOs	ACM Trans. Reconfigurable Technol. Syst	13	2	6	2024-06-20	35	https://doi-org.srv-proxy1.library.tamu.edu/10.1145/3375899
Xiangyu Fan and Xi Niu	2018	Implementing and Evaluating Serendipity in Delivering Personalized Health Information	ACM Trans. Manage. Inf. Syst	9	2	7	2024-06-18	19	https://doi-org.srv-proxy1.library.tamu.edu/10.1145/3205849
Amirsaman Ashtari, Chang Wook Seo, Cholmin Kang, Sihun Cha, and Junyong Noh	2022	Reference Based Sketch Extraction via Attention Mechanism	ACM Trans. Graph	41	6	207	2024-12-22	16	https://doi-org.srv-proxy1.library.tamu.edu/10.1145/3550454.3555504
Vijay K. Shah, Shameek Bhattacharjee, Simone Silvestri, and Sajal K. Das	2018	Designing Green Communication Systems for Smart and Connected Communities via Dynamic Spectrum Access	ACM Trans. Sen. Netw	14	3‚Äì4	31	2024-11-18	32	https://doi-org.srv-proxy1.library.tamu.edu/10.1145/3274284
Maria Plakia, Evripides Tzamousis, Thomais Asvestopoulou, Giorgos Pantermakis, Nick Filippakis, Henning Schulzrinne, Yana Kane-Esrig, and Maria Papadopouli	2020	Should I Stay or Should I Go: Analysis of the Impact of Application QoS on User Engagement in YouTube	ACM Trans. Model. Perform. Eval. Comput. Syst	5	2	9	2024-06-20	32	https://doi-org.srv-proxy1.library.tamu.edu/10.1145/3377873
Stephen Kelly, Robert J. Smith, Malcolm I. Heywood, and Wolfgang Banzhaf	2021	Emergent Tangled Program Graphs in Partially Observable Recursive Forecasting and ViZDoom Navigation Tasks	ACM Trans. Evol. Learn. Optim	1	3	11	2024-09-21	41	https://doi-org.srv-proxy1.library.tamu.edu/10.1145/3468857
Reza Aghajani, Xingjie Li, and Kavita Ramanan	2017	The PDE Method for the Analysis of Randomized Load Balancing Networks	Proc. ACM Meas. Anal. Comput. Syst	1	2	38	2024-12-17	28	https://doi-org.srv-proxy1.library.tamu.edu/10.1145/3154497
Christopher Morse, Jasmin Niess, Carine Lallemand, Lars Wieneke, and Vincent Koenig	2021	Casual Leisure in Rich-Prospect: Advancing Visual Information Behavior for Digital Museum Collections	J. Comput. Cult. Herit	14	3	30	2024-07-21	23	https://doi-org.srv-proxy1.library.tamu.edu/10.1145/3437257
Dan Iorga, Alastair F. Donaldson, Tyler Sorensen, and John Wickerson	2021	The semantics of shared memory in Intel CPU/FPGA systems	Proc. ACM Program. Lang	5	OOPSLA	120	2024-10-21	28	https://doi-org.srv-proxy1.library.tamu.edu/10.1145/3485497
Andrew Robb, Kristopher Kohm, and John Porter	2022	Experience Matters: Longitudinal Changes in Sensitivity to Rotational Gains in Virtual Reality	ACM Trans. Appl. Percept	19	4	16	2024-10-22	18	https://doi-org.srv-proxy1.library.tamu.edu/10.1145/3560818
Abbas Ganji, Mania Orand, and David W. McDonald	2018	Ease on Down the Code: Complex Collaborative Qualitative Coding Simplified with 'Code Wizard'	Proc. ACM Hum.-Comput. Interact	2	CSCW	132	2024-11-18	24	https://doi-org.srv-proxy1.library.tamu.edu/10.1145/3274401
Ofer Arazy, Aron Lindberg, Shakked Lev, Kexian Wu, and Alex Yarovoy	2020	Emergent Routines in Peer-Production: Examining the Temporal Evolution of Wikipedia's Work Sequences	Trans. Soc. Comput	3	1	5	2024-03-20	24	https://doi-org.srv-proxy1.library.tamu.edu/10.1145/3366711
Stefano Sebastio, Michele Amoretti, Alberto Lluch Lafuente, and Antonio Scala	2018	A Holistic Approach for Collaborative Workload Execution in Volunteer Clouds	ACM Trans. Model. Comput. Simul	28	2	14	2024-04-18	27	https://doi-org.srv-proxy1.library.tamu.edu/10.1145/3155336
Emily Harburg, Daniel Rees Lewis, Matthew Easterday, and Elizabeth M. Gerber	2018	CheerOn: Facilitating Online Social Support for Novice Project-Based Learning Teams	ACM Trans. Comput.-Hum. Interact	25	6	32	2024-12-18	46	https://doi-org.srv-proxy1.library.tamu.edu/10.1145/3241043
Shih-Yi Chien, Michael Lewis, Katia Sycara, Jyi-Shane Liu, and Asiye Kumru	2018	The Effect of Culture on Trust in Automation: Reliability and Workload	ACM Trans. Interact. Intell. Syst	8	4	29	2024-12-18	31	https://doi-org.srv-proxy1.library.tamu.edu/10.1145/3230736
Lina Lee, Celine Latulipe, and Tonya Frevert	2022	Using Discrimination Response Ideation to Uncover Student Attitudes about Diversity and Inclusion in Computer Science	ACM Trans. Comput. Educ	22	4	52	2024-12-22	32	https://doi-org.srv-proxy1.library.tamu.edu/10.1145/3550487
Heena Rathore, Abhay Samant, and Murtuza Jadliwala	2021	TangleCV: A Distributed Ledger Technique for Secure Message Sharing in Connected Vehicles	ACM Trans. Cyber-Phys. Syst	5	1	6	2024-01-21	25	https://doi-org.srv-proxy1.library.tamu.edu/10.1145/3404500
Saugata Ghose, Tianshi Li, Nastaran Hajinazar, Damla Senol Cali, and Onur Mutlu	2019	Demystifying Complex Workload-DRAM Interactions: An Experimental Study	Proc. ACM Meas. Anal. Comput. Syst	3	3	60	2024-12-19	50	https://doi-org.srv-proxy1.library.tamu.edu/10.1145/3366708
Dimitar Dimitrov, Martin Vechev, and Vivek Sarkar	2018	Race Detection in Two Dimensions	ACM Trans. Parallel Comput	4	4	19	2024-12-17	22	https://doi-org.srv-proxy1.library.tamu.edu/10.1145/3264618
Jie Zou and Evangelos Kanoulas	2020	Towards Question-based High-recall Information Retrieval: Locating the Last Few Relevant Documents for Technology-assisted Reviews	ACM Trans. Inf. Syst	38	3	27	2024-07-20	35	https://doi-org.srv-proxy1.library.tamu.edu/10.1145/3388640
Aziz Khamjane and Rachid Benslimane	2018	Generating Islamic Quasi-Periodic Patterns: A New Method	J. Comput. Cult. Herit	11	3	13	2024-09-18	18	https://doi-org.srv-proxy1.library.tamu.edu/10.1145/3127090
Paramita Dey, Subhayan Bhattacharya, and Sarbani Roy	2021	A Survey on the Role of Centrality as Seed Nodes for Information Propagation in Large Scale Network	ACM/IMS Trans. Data Sci	2	3	24	2024-08-21	25	https://doi-org.srv-proxy1.library.tamu.edu/10.1145/3465374
Stephen Chou and Saman Amarasinghe	2022	Compilation of dynamic sparse tensor algebra	Proc. ACM Program. Lang	6	OOPSLA2	175	2024-10-22	30	https://doi-org.srv-proxy1.library.tamu.edu/10.1145/3563338
Pavel ≈†krab√°nek and Nat√°lia Mart√≠nkov√°	2021	Algorithm 1017: fuzzyreg: An R Package for Fitting Fuzzy Regression Models	ACM Trans. Math. Softw	47	3	29	2024-09-21	18	https://doi-org.srv-proxy1.library.tamu.edu/10.1145/3451389
Fabrizio Angiulli, Luciano Argento, and Angelo Furfaro	2018	Exploiting Content Spatial Distribution to Improve Detection of Intrusions	ACM Trans. Internet Technol	18	2	25	2024-05-18	21	https://doi-org.srv-proxy1.library.tamu.edu/10.1145/3143422
Kwonsoo Chae, Hakjoo Oh, Kihong Heo, and Hongseok Yang	2017	Automatically generating features for learning program analysis heuristics for C-like languages	Proc. ACM Program. Lang	1	OOPSLA	101	2024-10-17	25	https://doi-org.srv-proxy1.library.tamu.edu/10.1145/3133925
Steffen Bondorf, Paul Nikolaus, and Jens B. Schmitt	2017	Quality and Cost of Deterministic Network Calculus: Design and Evaluation of an Accurate and Fast Analysis	Proc. ACM Meas. Anal. Comput. Syst	1	1	16	2024-06-17	34	https://doi-org.srv-proxy1.library.tamu.edu/10.1145/3084453
Byron Marshall, Michael Curry, Robert E. Crossler, and John Correia	2021	Machine Learning and Survey-based Predictors of InfoSec Non-Compliance	ACM Trans. Manage. Inf. Syst	13	2	13	2024-06-22	20	https://doi-org.srv-proxy1.library.tamu.edu/10.1145/3466689
Douglas Do Couto Teixeira, Aline Carneiro Viana, Jussara M. Almeida, and Mrio S. Alvim	2021	The Impact of Stationarity, Regularity, and Context on the Predictability of Individual Human Mobility	ACM Trans. Spatial Algorithms Syst	7	4	19	2024-12-21	24	https://doi-org.srv-proxy1.library.tamu.edu/10.1145/3459625
Yuxiang Lin, Yi Gao, Bingji Li, and Wei Dong	2022	Detecting Rogue Access Points Using Client-agnostic Wireless Fingerprints	ACM Trans. Sen. Netw	19	1	14	2024-02-23	25	https://doi-org.srv-proxy1.library.tamu.edu/10.1145/3536423
Younes Karimi, Anna Squicciarini, and Shomir Wilson	2022	Automated Detection of Doxing on Twitter	Proc. ACM Hum.-Comput. Interact	6	CSCW2	276	2024-11-22	24	https://doi-org.srv-proxy1.library.tamu.edu/10.1145/3555167
H√©ctor D. Men√©ndez, Gunel Jahangirova, Federica Sarro, Paolo Tonella, and David Clark	2021	Diversifying Focused Testing for Unit Testing	ACM Trans. Softw. Eng. Methodol	30	4	44	2024-10-21	24	https://doi-org.srv-proxy1.library.tamu.edu/10.1145/3447265
Xinyi Li, Yifan Chen, Benjamin Pettit, and Maarten De Rijke	2019	Personalised Reranking of Paper Recommendations Using Paper Content and User Behavior	ACM Trans. Inf. Syst	37	3	31	2024-07-19	23	https://doi-org.srv-proxy1.library.tamu.edu/10.1145/3312528
Stefan Ganser, Armin Gr√∂sslinger, Norbert Siegmund, Sven Apel, and Christian Lengauer	2017	Iterative Schedule Optimization for Parallelization in the Polyhedron Model	ACM Trans. Archit. Code Optim	14	3	23	2024-09-17	26	https://doi-org.srv-proxy1.library.tamu.edu/10.1145/3109482
Tobias Weinzierl	2019	The Peano Software‚ÄîParallel, Automaton-based, Dynamically Adaptive Grid Traversals	ACM Trans. Math. Softw	45	2	14	2024-06-19	41	https://doi-org.srv-proxy1.library.tamu.edu/10.1145/3319797
Anne Clara Tally, Yu Ra Kim, Katreen Boustani, and Christena Nippert-Eng	2021	Protect and Project: Names, Privacy, and the Boundary Negotiations of Online Video Game Players	Proc. ACM Hum.-Comput. Interact	5	CSCW1	159	2024-04-21	19	https://doi-org.srv-proxy1.library.tamu.edu/10.1145/3449233
Matthew Tomei, Shomit Das, Mohammad Seyedzadeh, Philip Bedoukian, Bradford Beckmann, Rakesh Kumar, and David Wood	2021	Byte-Select Compression	ACM Trans. Archit. Code Optim	18	4	49	2024-12-21	27	https://doi-org.srv-proxy1.library.tamu.edu/10.1145/3462209
Yang Zhou, Xintong Han, Eli Shechtman, Jose Echevarria, Evangelos Kalogerakis, and Dingzeyu Li	2020	MakeltTalk: speaker-aware talking-head animation	ACM Trans. Graph	39	6	221	2024-12-20	15	https://doi-org.srv-proxy1.library.tamu.edu/10.1145/3414685.3417774
G√°bor Horv√°th, Edith Kov√°cs, Roland Molontay, and Szabolcs Nov√°czki	2020	Copula-Based Anomaly Scoring and Localization for Large-Scale, High-Dimensional Continuous Data	ACM Trans. Intell. Syst. Technol	11	3	26	2024-06-20	26	https://doi-org.srv-proxy1.library.tamu.edu/10.1145/3372274
Kiran Garimella, Gianmarco De Francisci Morales, Aristides Gionis, and Michael Mathioudakis	2018	Quantifying Controversy on Social Media	Trans. Soc. Comput	1	1	3	2024-03-18	27	https://doi-org.srv-proxy1.library.tamu.edu/10.1145/3140565
Sven Coppers, Davy Vanacken, and Kris Luyten	2020	FORTNIoT: Intelligible Predictions to Improve User Understanding of Smart Home Behavior	Proc. ACM Interact. Mob. Wearable Ubiquitous Technol	4	4	124	2024-12-20	24	https://doi-org.srv-proxy1.library.tamu.edu/10.1145/3432225
Paheli Bhattacharya, Pawan Goyal, and Sudeshna Sarkar	2018	Using Communities of Words Derived from Multilingual Word Vectors for Cross-Language Information Retrieval in Indian Languages	ACM Trans. Asian Low-Resour. Lang. Inf. Process	18	1	1	2024-03-19	27	https://doi-org.srv-proxy1.library.tamu.edu/10.1145/3208358
Ryo Imai, Kota Tsubouchi, Tatsuya Konishi, and Masamichi Shimosaka	2018	Early Destination Prediction with Spatio-temporal User Behavior Patterns	Proc. ACM Interact. Mob. Wearable Ubiquitous Technol	1	4	142	2024-12-17	19	https://doi-org.srv-proxy1.library.tamu.edu/10.1145/3161197
Liping Zhao, Waad Alhoshan, Alessio Ferrari, Keletso J. Letsholo, Muideen A. Ajagbe, Erol-Valeriu Chioasca, and Riza T. Batista-Navarro	2021	Natural Language Processing for Requirements Engineering: A Systematic Mapping Study	ACM Comput. Surv	54	3	55	2024-04-22	41	https://doi-org.srv-proxy1.library.tamu.edu/10.1145/3444689
Mark Mirtchouk, Drew Lustig, Alexandra Smith, Ivan Ching, Min Zheng, and Samantha Kleinberg	2017	Recognizing Eating from Body-Worn Sensors: Combining Free-living and Laboratory Data	Proc. ACM Interact. Mob. Wearable Ubiquitous Technol	1	3	85	2024-09-17	20	https://doi-org.srv-proxy1.library.tamu.edu/10.1145/3131894
Jianjun Wen and Waltenegus Dargie	2021	Characterization of Link Quality Fluctuation in Mobile Wireless Sensor Networks	ACM Trans. Cyber-Phys. Syst	5	3	28	2024-07-21	24	https://doi-org.srv-proxy1.library.tamu.edu/10.1145/3448737
Michael Mannino, Joel Fredrickson, Farnoush Banaei-Kashani, Iris Linck, and Raghda Alqurashi Raghda	2017	Development and Evaluation of a Similarity Measure for Medical Event Sequences	ACM Trans. Manage. Inf. Syst	8	2‚Äì3	8	2024-09-17	26	https://doi-org.srv-proxy1.library.tamu.edu/10.1145/3070684
Takahiro Kawabe	2019	Shadow-based Illusion of Depth and Transparency in Printed Images	ACM Trans. Appl. Percept	16	2	10	2024-04-19	12	https://doi-org.srv-proxy1.library.tamu.edu/10.1145/3342350
Zijie Huang, Yulei Wu, Niccol√≤ Tempini, Hui Lin, and Hao Yin	2022	An Energy-efficient And Trustworthy Unsupervised Anomaly Detection Framework (EATU) for IIoT	ACM Trans. Sen. Netw	18	4	56	2024-11-22	18	https://doi-org.srv-proxy1.library.tamu.edu/10.1145/3543855
Leonidas Lampropoulos, Michael Hicks, and Benjamin C. Pierce	2019	Coverage guided, property based testing	Proc. ACM Program. Lang	3	OOPSLA	181	2024-10-19	29	https://doi-org.srv-proxy1.library.tamu.edu/10.1145/3360607
Chen Pan, Mimi Xie, Chengmo Yang, Yiran Chen, and Jingtong Hu	2017	Exploiting Multiple Write Modes of Nonvolatile Main Memory in Embedded Systems	ACM Trans. Embed. Comput. Syst	16	4	110	2024-11-17	26	https://doi-org.srv-proxy1.library.tamu.edu/10.1145/3063130
Jess Kropczynski, Reza Ghaiumy Anaraky, Mamtaj Akter, Amy J. Godfrey, Heather Lipford, and Pamela J. Wisniewski	2021	Examining Collaborative Support for Privacy and Security in the Broader Context of Tech Caregiving	Proc. ACM Hum.-Comput. Interact	5	CSCW2	396	2024-10-21	23	https://doi-org.srv-proxy1.library.tamu.edu/10.1145/3479540
Mahmoud Salamati, Sadegh Soudjani, and Rupak Majumdar	2020	A Lyapunov Approach for Time-Bounded Reachability of CTMCs and CTMDPs	ACM Trans. Model. Perform. Eval. Comput. Syst	5	1	2	2024-03-20	29	https://doi-org.srv-proxy1.library.tamu.edu/10.1145/3371923
Michael Fleder and Devavrat Shah	2020	I Know What You Bought At Chipotle for $9	81 by Solving A Linear Inverse Problem. Proc. ACM Meas. Anal. Comput. Syst	4	3	47	2024-12-20	17	https://doi-org.srv-proxy1.library.tamu.edu/10.1145/3428332
Likang Yin, Mahasweta Chakraborti, Yibo Yan, Charles Schweik, Seth Frey, and Vladimir Filkov	2022	Open Source Software Sustainability: Combining Institutional Analysis and Socio-Technical Networks	Proc. ACM Hum.-Comput. Interact	6	CSCW2	404	2024-11-22	23	https://doi-org.srv-proxy1.library.tamu.edu/10.1145/3555129
Janet Siegmund, Norman Peitek, Sven Apel, and Norbert Siegmund	2021	Mastering Variation in Human Studies: The Role of Aggregation	ACM Trans. Softw. Eng. Methodol	30	1	2	2024-01-21	40	https://doi-org.srv-proxy1.library.tamu.edu/10.1145/3406544
Liang Dong, Jingao Xu, Guoxuan Chi, Danyang Li, Xinglin Zhang, Jianbo Li, Qiang Ma, and Zheng Yang	2021	Enabling Surveillance Cameras to Navigate	ACM Trans. Sen. Netw	17	4	35	2024-11-21	20	https://doi-org.srv-proxy1.library.tamu.edu/10.1145/3446633
Sebastian S. Feger, Cininta Pertiwi, and Enrico Bonaiuti	2022	Research Data Management Commitment Drivers: An Analysis of Practices, Training, Policies, Infrastructure, and Motivation in Global Agricultural Science	Proc. ACM Hum.-Comput. Interact	6	CSCW2	322	2024-11-22	36	https://doi-org.srv-proxy1.library.tamu.edu/10.1145/3555213
Anders Miltner, Kathleen Fisher, Benjamin C. Pierce, David Walker, and Steve Zdancewic	2017	Synthesizing bijective lenses	Proc. ACM Program. Lang	2	POPL	1	2024-01-18	30	https://doi-org.srv-proxy1.library.tamu.edu/10.1145/3158089
Eugenia Ha Rim Rho and Melissa Mazmanian	2019	Hashtag Burnout? A Control Experiment Investigating How Political Hashtags Shape Reactions to News Content	Proc. ACM Hum.-Comput. Interact	3	CSCW	197	2024-11-19	25	https://doi-org.srv-proxy1.library.tamu.edu/10.1145/3359299
Sebastian Werner, Zdravko Velinov, Wenzel Jakob, and Matthias B. Hullin	2017	Scratch iridescence: wave-optical rendering of diffractive surface structure	ACM Trans. Graph	36	6	207	2024-12-17	14	https://doi-org.srv-proxy1.library.tamu.edu/10.1145/3130800.3130840
Tongtong Xiang, Jeff Y. Luo, and Werner Dietl	2020	Precise inference of expressive units of measurement types	Proc. ACM Program. Lang	4	OOPSLA	142	2024-11-20	28	https://doi-org.srv-proxy1.library.tamu.edu/10.1145/3428210
Pramook Khungurn and Steve Marschner	2017	Azimuthal Scattering from Elliptical Hair Fibers	ACM Trans. Graph	36	2	13	2024-04-17	23	https://doi-org.srv-proxy1.library.tamu.edu/10.1145/2998578
Michal Piovarƒçi, Danny M. Kaufman, David I. W. Levin, and Piotr Didyk	2020	Fabrication-in-the-loop co-optimization of surfaces and styli for drawing haptics	ACM Trans. Graph	39	4	116	2024-08-20	16	https://doi-org.srv-proxy1.library.tamu.edu/10.1145/3386569.3392467
Dana√´ Metaxa, Michelle A. Gan, Su Goh, Jeff Hancock, and James A. Landay	2021	An Image of Society: Gender and Racial Representation and Impact in Image Search Results for Occupations	Proc. ACM Hum.-Comput. Interact	5	CSCW1	26	2024-04-21	23	https://doi-org.srv-proxy1.library.tamu.edu/10.1145/3449100
Candy Olivia Mawalim, Shogo Okada, and Yukiko I. Nakano	2021	Task-independent Recognition of Communication Skills in Group Interaction Using Time-series Modeling	ACM Trans. Multimedia Comput. Commun. Appl	17	4	122	2024-11-21	27	https://doi-org.srv-proxy1.library.tamu.edu/10.1145/3450283
Ayush Bhargava, James Martin, and Sabarish V. Babu	2019	Comparative Evaluation of User Perceived Quality Assessment of Design Strategies for HTTP-based Adaptive Streaming	ACM Trans. Appl. Percept	16	4	22	2024-10-19	20	https://doi-org.srv-proxy1.library.tamu.edu/10.1145/3345313
Michael Waechter, Mate Beljan, Simon Fuhrmann, Nils Moehrle, Johannes Kopf, and Michael Goesele	2017	Virtual Rephotography: Novel View Prediction Error for 3D Reconstruction	ACM Trans. Graph	36	1	8	2024-02-17	11	https://doi-org.srv-proxy1.library.tamu.edu/10.1145/2999533
Jan-Philipp Stegh√∂fer, H√•kan Burden, Regina Hebig, Gul Calikli, Robert Feldt, Imed Hammouda, Jennifer Horkoff, Eric Knauss, and Grischa Liebel	2018	Involving External Stakeholders in Project Courses	ACM Trans. Comput. Educ	18	2	8	2024-06-18	32	https://doi-org.srv-proxy1.library.tamu.edu/10.1145/3152098
Marit Bentvelzen, Pawe≈Ç W. Wo≈∫niak, Pia S.F. Herbes, Evropi Stefanidi, and Jasmin Niess	2022	Revisiting Reflection in HCI: Four Design Resources for Technologies that Support Reflection	Proc. ACM Interact. Mob. Wearable Ubiquitous Technol	6	1	2	2024-03-22	27	https://doi-org.srv-proxy1.library.tamu.edu/10.1145/3517233
Ibrahim Albluwi	2019	Plagiarism in Programming Assessments: A Systematic Review	ACM Trans. Comput. Educ	20	1	6	2024-03-20	28	https://doi-org.srv-proxy1.library.tamu.edu/10.1145/3371156
Nigini Oliveira, Michael Muller, Nazareno Andrade, and Katharina Reinecke	2018	The Exchange in StackExchange: Divergences between Stack Overflow and its Culturally Diverse Participants	Proc. ACM Hum.-Comput. Interact	2	CSCW	130	2024-11-18	22	https://doi-org.srv-proxy1.library.tamu.edu/10.1145/3274399
Chen Bar, Ioannis Gkioulekas, and Anat Levin	2020	Rendering near-field speckle statistics in scattering media	ACM Trans. Graph	39	6	187	2024-12-20	18	https://doi-org.srv-proxy1.library.tamu.edu/10.1145/3414685.3417813
Al-Shahna Jamal, Eli Cahill, Jeffrey Goeders, and Steven J. E. Wilton	2020	Fast Turnaround HLS Debugging Using Dependency Analysis and Debug Overlays	ACM Trans. Reconfigurable Technol. Syst	13	1	4	2024-03-20	26	https://doi-org.srv-proxy1.library.tamu.edu/10.1145/3372490
Salim Chouaki, Islem Bouzenia, Oana Goga, and Beatrice Roussillon	2022	Exploring the Online Micro-targeting Practices of Small, Medium, and Large Businesses	Proc. ACM Hum.-Comput. Interact	6	CSCW2	378	2024-11-22	23	https://doi-org.srv-proxy1.library.tamu.edu/10.1145/3555103
Lizhi Cheng, Weijia Jia, and Wenmian Yang	2022	Capture Salient Historical Information: A Fast and Accurate Non-autoregressive Model for Multi-turn Spoken Language Understanding	ACM Trans. Inf. Syst	41	2	41	2024-04-23	32	https://doi-org.srv-proxy1.library.tamu.edu/10.1145/3545800
Oded Padon, Jochen Hoenicke, Giuliano Losa, Andreas Podelski, Mooly Sagiv, and Sharon Shoham	2017	Reducing liveness to safety in first-order logic	Proc. ACM Program. Lang	2	POPL	26	2024-01-18	33	https://doi-org.srv-proxy1.library.tamu.edu/10.1145/3158114
Lei Lan, Yin Yang, Danny Kaufman, Junfeng Yao, Minchen Li, and Chenfanfu Jiang	2021	Medial IPC: accelerated incremental potential contact with medial elastics	ACM Trans. Graph	40	4	158	2024-08-21	16	https://doi-org.srv-proxy1.library.tamu.edu/10.1145/3450626.3459753
Tugba Kulahcioglu and Gerard De Melo	2020	Affect-Aware Word Clouds	ACM Trans. Interact. Intell. Syst	10	4	34	2024-12-20	25	https://doi-org.srv-proxy1.library.tamu.edu/10.1145/3370928
Marcel B√∂hme	2018	STADS: Software Testing as Species Discovery	ACM Trans. Softw. Eng. Methodol	27	2	7	2024-04-18	52	https://doi-org.srv-proxy1.library.tamu.edu/10.1145/3210309
Radoslaw Niewiadomski, Ksenia Kolykhalova, Stefano Piana, Paolo Alborno, Gualtiero Volpe, and Antonio Camurri	2019	Analysis of Movement Quality in Full-Body Physical Activities	ACM Trans. Interact. Intell. Syst	9	1	1	2024-03-19	20	https://doi-org.srv-proxy1.library.tamu.edu/10.1145/3132369
Hossein Esfandiari, Nitish Korula, and Vahab Mirrokni	2018	Allocation with Traffic Spikes: Mixing Adversarial and Stochastic Models	ACM Trans. Econ. Comput	6	3‚Äì4	14	2024-11-18	23	https://doi-org.srv-proxy1.library.tamu.edu/10.1145/3105446
Konstantinos Angelopoulos, Alessandro V. Papadopoulos, V√≠tor E. Silva Souza, and John Mylopoulos	2018	Engineering Self-Adaptive Software Systems: From Requirements to Model Predictive Control	ACM Trans. Auton. Adapt. Syst	13	1	1	2024-03-18	27	https://doi-org.srv-proxy1.library.tamu.edu/10.1145/3105748
Junyi Dong, Qingze Huo, and Silvia Ferrari	2022	A Holistic Approach for Role Inference and Action Anticipation in Human Teams	ACM Trans. Intell. Syst. Technol	13	6	95	2024-12-22	24	https://doi-org.srv-proxy1.library.tamu.edu/10.1145/3531230
Chenfanfu Jiang, Theodore Gast, and Joseph Teran	2017	Anisotropic elastoplasticity for cloth, knit and hair frictional contact	ACM Trans. Graph	36	4	152	2024-08-17	14	https://doi-org.srv-proxy1.library.tamu.edu/10.1145/3072959.3073623
Leah H. Mwainyekule and Francis B. Frimpong	2020	The Pandemic and the Economy of Africa: Conflicting Strategies between Tanzania and Ghana	Digit. Gov.: Res. Pract	1	4	33	2024-10-20	8	https://doi-org.srv-proxy1.library.tamu.edu/10.1145/3419217
Zheng Guo, Michael James, David Justo, Jiaxiao Zhou, Ziteng Wang, Ranjit Jhala, and Nadia Polikarpova	2019	Program synthesis by type-guided abstraction refinement	Proc. ACM Program. Lang	4	POPL	12	2024-01-20	28	https://doi-org.srv-proxy1.library.tamu.edu/10.1145/3371080
Daqi Lin, Elena Vasiou, Cem Yuksel, Daniel Kopta, and Erik Brunvand	2020	Hardware-Accelerated Dual-Split Trees	Proc. ACM Comput. Graph. Interact. Tech	3	2	20	2024-08-20	21	https://doi-org.srv-proxy1.library.tamu.edu/10.1145/3406185
Lei Huang, Bowen Ding, Aining Wang, Yuedong Xu, Yipeng Zhou, and Xiang Li	2018	User Behavior Analysis and Video Popularity Prediction on a Large-Scale VoD System	ACM Trans. Multimedia Comput. Commun. Appl	14	3s	67	2024-06-18	24	https://doi-org.srv-proxy1.library.tamu.edu/10.1145/3226035
Florian Reibold, Johannes Hanika, Alisa Jung, and Carsten Dachsbacher	2018	Selective guided sampling with complete light transport paths	ACM Trans. Graph	37	6	223	2024-12-18	14	https://doi-org.srv-proxy1.library.tamu.edu/10.1145/3272127.3275030
Wendi Wu, Yawei Zhao, En Zhu, Xinwang Liu, Xingxing Zhang, Lailong Luo, Shixiong Wang, and Jianping Yin	2020	A Theoretical Revisit to Linear Convergence for Saddle Point Problems	ACM Trans. Intell. Syst. Technol	12	1	10	2024-02-21	17	https://doi-org.srv-proxy1.library.tamu.edu/10.1145/3420035
Zhongyi Zhou, Anran Xu, and Koji Yatani	2021	SyncUp: Vision-based Practice Support for Synchronized Dancing	Proc. ACM Interact. Mob. Wearable Ubiquitous Technol	5	3	143	2024-09-21	25	https://doi-org.srv-proxy1.library.tamu.edu/10.1145/3478120
Ioannis Caragiannis, David Kurokawa, Herv√© Moulin, Ariel D. Procaccia, Nisarg Shah, and Junxing Wang	2019	The Unreasonable Fairness of Maximum Nash Welfare	ACM Trans. Econ. Comput	7	3	12	2024-08-19	32	https://doi-org.srv-proxy1.library.tamu.edu/10.1145/3355902
Benjamin S. Meyers, Sultan Fahad Almassari, Brandon N. Keller, and Andrew Meneely	2022	Examining Penetration Tester Behavior in the Collegiate Penetration Testing Competition	ACM Trans. Softw. Eng. Methodol	31	3	55	2024-07-22	25	https://doi-org.srv-proxy1.library.tamu.edu/10.1145/3514040
Taro Sekiyama, Takeshi Tsukada, and Atsushi Igarashi	2020	Signature restriction for polymorphic algebraic effects	Proc. ACM Program. Lang	4	ICFP	117	2024-08-20	30	https://doi-org.srv-proxy1.library.tamu.edu/10.1145/3408999
Bram Custers, Mees Van De Kerkhof, Wouter Meulemans, Bettina Speckmann, and Frank Staals	2021	Maximum Physically Consistent Trajectories	ACM Trans. Spatial Algorithms Syst	7	4	17	2024-12-21	33	https://doi-org.srv-proxy1.library.tamu.edu/10.1145/3452378
Xue Ouyang, Peter Garraghan, Bernhard Primas, David Mckee, Paul Townend, and Jie Xu	2018	Adaptive Speculation for Efficient Internetware Application Execution in Clouds	ACM Trans. Internet Technol	18	2	15	2024-05-18	22	https://doi-org.srv-proxy1.library.tamu.edu/10.1145/3093896
Pablo E. Paredes, Stephanie Balters, Kyle Qian, Elizabeth L. Murnane, Francisco Ord√≥√±ez, Wendy Ju, and James A. Landay	2018	Driving with the Fishes: Towards Calming and Mindful Virtual Reality Experiences for the Car	Proc. ACM Interact. Mob. Wearable Ubiquitous Technol	2	4	184	2024-12-18	21	https://doi-org.srv-proxy1.library.tamu.edu/10.1145/3287062
Jiaojiao Fu, Yangfan Zhou, and Xin Wang	2022	Unveiling High-speed Follow-up Consultation for Chronic Disease Treatment: A Pediatric Hospital Case in China	Proc. ACM Hum.-Comput. Interact	6	CSCW2	347	2024-11-22	29	https://doi-org.srv-proxy1.library.tamu.edu/10.1145/3568491
Sebastian Sabogal, Alan George, and Christopher Wilson	2020	Reconfigurable Framework for Environmentally Adaptive Resilience in Hybrid Space Systems	ACM Trans. Reconfigurable Technol. Syst	13	3	14	2024-09-20	32	https://doi-org.srv-proxy1.library.tamu.edu/10.1145/3398380
Riku Arakawa and Hiromu Yakura	2021	Reaction or Speculation: Building Computational Support for Users in Catching-Up Series Based on an Emerging Media Consumption Phenomenon	Proc. ACM Hum.-Comput. Interact	5	CSCW1	151	2024-04-21	28	https://doi-org.srv-proxy1.library.tamu.edu/10.1145/3449225
Michael B. Nielsen, Morten Bojsen-Hansen, Konstantinos Stamatelos, and Robert Bridson	2022	Physics-Based Combustion Simulation	ACM Trans. Graph	41	5	176	2024-10-22	21	https://doi-org.srv-proxy1.library.tamu.edu/10.1145/3526213
Kumar Bhargav Srinivasan, Cristian Danescu-Niculescu-Mizil, Lillian Lee, and Chenhao Tan	2019	Content Removal as a Moderation Strategy: Compliance and Other Outcomes in the ChangeMyView Community	Proc. ACM Hum.-Comput. Interact	3	CSCW	163	2024-11-19	21	https://doi-org.srv-proxy1.library.tamu.edu/10.1145/3359265
Rob Jansen, Matthew Traudt, John Geddes, Chris Wacek, Micah Sherr, and Paul Syverson	2018	KIST: Kernel-Informed Socket Transport for Tor	ACM Trans. Priv. Secur	22	1	3	2024-02-19	37	https://doi-org.srv-proxy1.library.tamu.edu/10.1145/3278121
Johannes Grohmann, Simon Eismann, Andr√© Bauer, Simon Spinner, Johannes Blum, Nikolas Herbst, and Samuel Kounev	2021	SARDE: A Framework for Continuous and Self-Adaptive Resource Demand Estimation	ACM Trans. Auton. Adapt. Syst	15	2	6	2024-06-20	31	https://doi-org.srv-proxy1.library.tamu.edu/10.1145/3463369
Jun Yang, Runqi Yang, Hengyang Lu, Chongjun Wang, and Junyuan Xie	2019	Multi-Entity Aspect-Based Sentiment Analysis with Context, Entity, Aspect Memory and Dependency Information	ACM Trans. Asian Low-Resour. Lang. Inf. Process	18	4	47	2024-12-19	22	https://doi-org.srv-proxy1.library.tamu.edu/10.1145/3321125
Subarno Banerjee, David Devecsery, Peter M. Chen, and Satish Narayanasamy	2020	Sound garbage collection for C using pointer provenance	Proc. ACM Program. Lang	4	OOPSLA	176	2024-11-20	28	https://doi-org.srv-proxy1.library.tamu.edu/10.1145/3428244
Huyen T. T. Tran, Nam Pham Ngoc, Tobias Ho√üfeld, Michael Seufert, and Truong Cong Thang	2021	Cumulative Quality Modeling for HTTP Adaptive Streaming	ACM Trans. Multimedia Comput. Commun. Appl	17	1	22	2024-02-21	24	https://doi-org.srv-proxy1.library.tamu.edu/10.1145/3423421
Graeme Gange, Zequn Ma, Jorge A. Navas, Peter Schachte, Harald S√∏ndergaard, and Peter J. Stuckey	2021	A Fresh Look at Zones and Octagons	ACM Trans. Program. Lang. Syst	43	3	11	2024-09-21	51	https://doi-org.srv-proxy1.library.tamu.edu/10.1145/3457885
Yu Jiang, Houbing Song, Yixiao Yang, Han Liu, Ming Gu, Yong Guan, Jiaguang Sun, and Lui Sha	2018	Dependable Model-driven Development of CPS: From Stateflow Simulation to Verified Implementation	ACM Trans. Cyber-Phys. Syst	3	1	12	2024-01-19	31	https://doi-org.srv-proxy1.library.tamu.edu/10.1145/3078623
Johnna Blair and Saeed Abdullah	2020	It Didn't Sound Good with My Cochlear Implants: Understanding the Challenges of Using Smart Assistants for Deaf and Hard of Hearing Users	Proc. ACM Interact. Mob. Wearable Ubiquitous Technol	4	4	118	2024-12-20	27	https://doi-org.srv-proxy1.library.tamu.edu/10.1145/3432194
Taolue Chen, Matthew Hague, Anthony W. Lin, Philipp R√ºmmer, and Zhilin Wu	2019	Decision procedures for path feasibility of string-manipulating programs with complex operations	Proc. ACM Program. Lang	3	POPL	49	2024-01-19	30	https://doi-org.srv-proxy1.library.tamu.edu/10.1145/3290362
David J. Eckman and Shane G. Henderson	2018	Reusing Search Data in Ranking and Selection: What Could Possibly Go Wrong? ACM Trans	Model. Comput. Simul	28	3	18	2024-07-18	15	https://doi-org.srv-proxy1.library.tamu.edu/10.1145/3170503
Etienne Vouga, Breannan Smith, Danny M. Kaufman, Rasmus Tamstorf, and Eitan Grinspun	2017	All's well that ends well: guaranteed resolution of simultaneous rigid body impact	ACM Trans. Graph	36	4	151	2024-08-17	19	https://doi-org.srv-proxy1.library.tamu.edu/10.1145/3072959.3073689
Alessandro Aldini	2018	Design and Verification of Trusted Collective Adaptive Systems	ACM Trans. Model. Comput. Simul	28	2	9	2024-04-18	27	https://doi-org.srv-proxy1.library.tamu.edu/10.1145/3155337
Gerald Berger, Georg Gottlob, Andreas Pieris, and Emanuel Sallinger	2022	The Space-Efficient Core of Vadalog	ACM Trans. Database Syst	47	1	1	2024-03-22	46	https://doi-org.srv-proxy1.library.tamu.edu/10.1145/3488720
Fannie Liu, Laura Dabbish, and Geoff Kaufman	2017	Supporting Social Interactions with an Expressive Heart Rate Sharing Application	Proc. ACM Interact. Mob. Wearable Ubiquitous Technol	1	3	77	2024-09-17	26	https://doi-org.srv-proxy1.library.tamu.edu/10.1145/3130943
Jingwei Huang, Angela Dai, Leonidas Guibas, and Matthias Niessner	2017	3Dlite: towards commodity 3D scanning for content creation	ACM Trans. Graph	36	6	203	2024-12-17	14	https://doi-org.srv-proxy1.library.tamu.edu/10.1145/3130800.3130824
Trinh Viet Doan, Roland van Rijswijk-Deij, Oliver Hohlfeld, and Vaibhav Bajpai	2022	An Empirical View on Consolidation of the Web	ACM Trans. Internet Technol	22	3	70	2024-08-22	30	https://doi-org.srv-proxy1.library.tamu.edu/10.1145/3503158
Chengzheng Sun, David Sun, Agustina Ng, Weiwei Cai, and Bryden Cho	2020	Real Differences between OT and CRDT under a General Transformation Framework for Consistency Maintenance in Co-Editors	Proc. ACM Hum.-Comput. Interact	4	GROUP	6	2024-01-20	26	https://doi-org.srv-proxy1.library.tamu.edu/10.1145/3375186
Cl√©ment Blaudeau and Fengyun Liu	2022	A conceptual framework for safe object initialization: a principled and mechanized soundness proof of the Celsius model	Proc. ACM Program. Lang	6	OOPSLA2	151	2024-10-22	29	https://doi-org.srv-proxy1.library.tamu.edu/10.1145/3563314
Min Tang, Zhongyuan Liu, Ruofeng Tong, and Dinesh Manocha	2018	PSCC: Parallel Self-Collision Culling with Spatial Hashing on GPUs	Proc. ACM Comput. Graph. Interact. Tech	1	1	18	2024-07-18	18	https://doi-org.srv-proxy1.library.tamu.edu/10.1145/3203188
Pierre Clairambault and Marc de Visme	2019	Full abstraction for the quantum lambda-calculus	Proc. ACM Program. Lang	4	POPL	63	2024-01-20	28	https://doi-org.srv-proxy1.library.tamu.edu/10.1145/3371131
Max Limper, Nicholas Vining, and ALLA SHEFFER	2018	Box cutter: atlas refinement for efficient packing via void elimination	ACM Trans. Graph	37	4	153	2024-08-18	13	https://doi-org.srv-proxy1.library.tamu.edu/10.1145/3197517.3201328
Scott Owens, Michael Norrish, Ramana Kumar, Magnus O. Myreen, and Yong Kiam Tan	2017	Verifying efficient function calls in CakeML	Proc. ACM Program. Lang	1	ICFP	18	2024-09-17	27	https://doi-org.srv-proxy1.library.tamu.edu/10.1145/3110262
Oded Green	2021	HashGraph‚ÄîScalable Hash Tables Using a Sparse Graph Data Structure	ACM Trans. Parallel Comput	8	2	11	2024-06-21	17	https://doi-org.srv-proxy1.library.tamu.edu/10.1145/3460872
Jingtao Ding, Guanghui Yu, Yong Li, Depeng Jin, and Hui Gao	2020	Learning from Hometown and Current City: Cross-city POI Recommendation via Interest Drift and Transfer Learning	Proc. ACM Interact. Mob. Wearable Ubiquitous Technol	3	4	131	2024-12-19	28	https://doi-org.srv-proxy1.library.tamu.edu/10.1145/3369822
Zackary P. T. Sin, Peter Q. Chen, Peter H. F. Ng, and Hong Va Leong	2022	Tracking Stuffed Toy for Naturally Mapped Interactive Play via a Soft-Pose Estimator	Proc. ACM Hum.-Comput. Interact	6	CHI PLAY	255	2024-10-22	25	https://doi-org.srv-proxy1.library.tamu.edu/10.1145/3549518
Diana Freed, Sam Havron, Emily Tseng, Andrea Gallardo, Rahul Chatterjee, Thomas Ristenpart, and Nicola Dell	2019	"Is my phone hacked?" Analyzing Clinical Computer Security Interventions with Survivors of Intimate Partner Violence	Proc. ACM Hum.-Comput. Interact	3	CSCW	202	2024-11-19	24	https://doi-org.srv-proxy1.library.tamu.edu/10.1145/3359304
Judith S. Olson, Dakuo Wang, Gary M. Olson, and Jingwen Zhang	2017	How People Write Together Now: Beginning the Investigation with Advanced Undergraduates in a Project Course	ACM Trans. Comput.-Hum. Interact	24	1	4	2024-02-17	40	https://doi-org.srv-proxy1.library.tamu.edu/10.1145/3038919
Jessica L. Feuston and Anne Marie Piper	2018	Beyond the Coded Gaze: Analyzing Expression of Mental Health and Illness on Instagram	Proc. ACM Hum.-Comput. Interact	2	CSCW	51	2024-11-18	21	https://doi-org.srv-proxy1.library.tamu.edu/10.1145/3274320
Anja Thieme, Danielle Belgrave, and Gavin Doherty	2020	Machine Learning in Mental Health: A Systematic Review of the HCI Literature to Support the Development of Effective and Implementable ML Systems	ACM Trans. Comput.-Hum. Interact	27	5	34	2024-10-20	53	https://doi-org.srv-proxy1.library.tamu.edu/10.1145/3398069
Stevie Chancellor, Eric P. S. Baumer, and Munmun De Choudhury	2019	Who is the "Human" in Human-Centered Machine Learning: The Case of Predicting Mental Health from Social Media	Proc. ACM Hum.-Comput. Interact	3	CSCW	147	2024-11-19	32	https://doi-org.srv-proxy1.library.tamu.edu/10.1145/3359249
Laura Verde, Nadia Brancati, Giuseppe De Pietro, Maria Frucci, and Giovanna Sannino	2021	A Deep Learning Approach for Voice Disorder Detection for Smart Connected Living Environments	ACM Trans. Internet Technol	22	1	8	2024-02-22	16	https://doi-org.srv-proxy1.library.tamu.edu/10.1145/3433993
Mehrab Bin Morshed, Koustuv Saha, Richard Li, Sidney K. D'Mello, Munmun De Choudhury, Gregory D. Abowd, and Thomas Pl√∂tz	2019	Prediction of Mood Instability with Passive Sensing	Proc. ACM Interact. Mob. Wearable Ubiquitous Technol	3	3	75	2024-09-19	21	https://doi-org.srv-proxy1.library.tamu.edu/10.1145/3351233
K. Shankar, Eswaran Perumal, Mohamed Elhoseny, Fatma Taher, B. B. Gupta, and Ahmed A. Abd El-Latif	2021	Synergic Deep Learning for Smart Health Diagnosis of COVID-19 for Connected Living and Smart Cities	ACM Trans. Internet Technol	22	3	61	2024-08-22	14	https://doi-org.srv-proxy1.library.tamu.edu/10.1145/3453168
Ruba Skaik and Diana Inkpen	2020	Using Social Media for Mental Health Surveillance: A Review	ACM Comput. Surv	53	6	129	2024-11-21	31	https://doi-org.srv-proxy1.library.tamu.edu/10.1145/3422824
Jonah Meyerhoff, Rachel Kornfield, David C. Mohr, and Madhu Reddy	2022	Meeting Young Adults' Social Support Needs across the Health Behavior Change Journey: Implications for Digital Mental Health Tools	Proc. ACM Hum.-Comput. Interact	6	CSCW2	312	2024-11-22	33	https://doi-org.srv-proxy1.library.tamu.edu/10.1145/3555203
Daniel Richins, Dharmisha Doshi, Matthew Blackmore, Aswathy Thulaseedharan Nair, Neha Pathapati, Ankit Patel, Brainard Daguman, Daniel Dobrijalowski, Ramesh Illikkal, Kevin Long, David Zimmerman, and Vijay Janapa Reddi	2021	AI Tax: The Hidden Cost of AI Data Center Applications	ACM Trans. Comput. Syst	37	1‚Äì4	3	2024-11-19	32	https://doi-org.srv-proxy1.library.tamu.edu/10.1145/3440689
Daniel A. Adler, Vincent W.-S. Tseng, Gengmo Qi, Joseph Scarpa, Srijan Sen, and Tanzeem Choudhury	2021	Identifying Mobile Sensing Indicators of Stress-Resilience	Proc. ACM Interact. Mob. Wearable Ubiquitous Technol	5	2	51	2024-06-21	32	https://doi-org.srv-proxy1.library.tamu.edu/10.1145/3463528
Sachin R. Pendse, Kate Niederhoffer, and Amit Sharma	2019	Cross-Cultural Differences in the Use of Online Mental Health Support Forums	Proc. ACM Hum.-Comput. Interact	3	CSCW	67	2024-11-19	29	https://doi-org.srv-proxy1.library.tamu.edu/10.1145/3359169
Kenta Hama, Takashi Matsubara, Kuniaki Uehara, and Jianfei Cai	2021	Exploring Uncertainty Measures for Image-caption Embedding-and-retrieval Task	ACM Trans. Multimedia Comput. Commun. Appl	17	2	46	2024-05-21	19	https://doi-org.srv-proxy1.library.tamu.edu/10.1145/3425663
Vipula Dissanayake, Vanessa Tang, Don Samitha Elvitigala, Elliott Wen, Michelle Wu, and Suranga Nanayakkara	2022	Troi: Towards Understanding Users Perspectives to Mobile Automatic Emotion Recognition System in Their Natural Setting	Proc. ACM Hum.-Comput. Interact	6	MHCI	203	2024-09-22	22	https://doi-org.srv-proxy1.library.tamu.edu/10.1145/3546738
Kun Wang, Yanpeng Cui, Jianwei Hu, Yu Zhang, Wei Zhao, and Luming Feng	2020	Cyberbullying Detection, Based on the FastText and Word Similarity Schemes	ACM Trans. Asian Low-Resour. Lang. Inf. Process	20	1	2	2024-01-21	15	https://doi-org.srv-proxy1.library.tamu.edu/10.1145/3398191
Kang Liu, Haoyu Yang, Yuzhe Ma, Benjamin Tan, Bei Yu, Evangeline F. Y. Young, Ramesh Karri, and Siddharth Garg	2020	Adversarial Perturbation Attacks on ML-based CAD: A Case Study on CNN-based Lithographic Hotspot Detection	ACM Trans. Des. Autom. Electron. Syst	25	5	48	2024-09-20	31	https://doi-org.srv-proxy1.library.tamu.edu/10.1145/3408288
Weichen Wang, Subigya Nepal, Jeremy F. Huckins, Lessley Hernandez, Vlado Vojdanovski, Dante Mack, Jane Plomp, Arvind Pillai, Mikio Obuchi, Alex daSilva, Eilis Murphy, Elin Hedlund, Courtney Rogers, Meghan Meyer, and Andrew Campbell	2022	First-Gen Lens: Assessing Mental Health of First-Generation Students across Their First Year at College Using Mobile Sensing	Proc. ACM Interact. Mob. Wearable Ubiquitous Technol	6	2	95	2024-07-22	32	https://doi-org.srv-proxy1.library.tamu.edu/10.1145/3543194
Wei Jiang, Zhiyuan He, Jinyu Zhan, Weijia Pan, and Deepak Adhikari	2021	Research Progress and Challenges on Application-Driven Adversarial Examples: A Survey	ACM Trans. Cyber-Phys. Syst	5	4	39	2024-10-21	25	https://doi-org.srv-proxy1.library.tamu.edu/10.1145/3470493
Xiaoyu Chen, Yingyan Zeng, Sungku Kang, and Ran Jin	2022	INN: An Interpretable Neural Network for AI Incubation in Manufacturing	ACM Trans. Intell. Syst. Technol	13	5	85	2024-10-22	23	https://doi-org.srv-proxy1.library.tamu.edu/10.1145/3519313
Xavier V. Caddle, Nurun Naher, Zachary P. Miller, Karla Badillo-Urquiola, and Pamela J. Wisniewski	2022	Duty to Respond: The Challenges Social Service Providers Face When Charged with Keeping Youth Safe Online	Proc. ACM Hum.-Comput. Interact	7	GROUP	6	2024-01-23	35	https://doi-org.srv-proxy1.library.tamu.edu/10.1145/3567556
Abdur Rahim Mohammad Forkan, Philip Branch, Prem Prakash Jayaraman, and Andre Ferretto	2019	An Internet-of-Things Solution to Assist Independent Living and Social Connectedness in Elderly	Trans. Soc. Comput	2	4	14	2024-12-19	24	https://doi-org.srv-proxy1.library.tamu.edu/10.1145/3363563
Tessa Eagle, Aman Mehrotra, Aayush Sharma, Alex Zuniga, and Steve Whittaker	2022	"Money Doesn't Buy You Happiness": Negative Consequences of Using the Freemium Model for Mental Health Apps	Proc. ACM Hum.-Comput. Interact	6	CSCW2	265	2024-11-22	38	https://doi-org.srv-proxy1.library.tamu.edu/10.1145/3555155
Valentin Radu, Catherine Tong, Sourav Bhattacharya, Nicholas D. Lane, Cecilia Mascolo, Mahesh K. Marina, and Fahim Kawsar	2018	Multimodal Deep Learning for Activity and Context Recognition	Proc. ACM Interact. Mob. Wearable Ubiquitous Technol	1	4	157	2024-12-17	27	https://doi-org.srv-proxy1.library.tamu.edu/10.1145/3161174
Min Chen, Wenjing Xiao, Long Hu, Yujun Ma, Yin Zhang, and Guangming Tao	2021	Cognitive Wearable Robotics for Autism Perception Enhancement	ACM Trans. Internet Technol	21	4	97	2024-11-21	16	https://doi-org.srv-proxy1.library.tamu.edu/10.1145/3450630
Dominik Sisejkovic, Farhad Merchant, Lennart M. Reimann, Harshit Srivastava, Ahmed Hallawa, and Rainer Leupers	2021	Challenging the Security of Logic Locking Schemes in the Era of Deep Learning: A Neuroevolutionary Approach	J. Emerg. Technol. Comput. Syst	17	3	30	2024-07-21	26	https://doi-org.srv-proxy1.library.tamu.edu/10.1145/3431389
Sirat Samyoun, Md Mofijul Islam, Tariq Iqbal, and John Stankovic	2022	M3Sense: Affect-Agnostic Multitask Representation Learning Using Multimodal Wearable Sensors	Proc. ACM Interact. Mob. Wearable Ubiquitous Technol	6	2	73	2024-07-22	32	https://doi-org.srv-proxy1.library.tamu.edu/10.1145/3534600
Pegah Hafiz, Kamilla Woznica Miskowiak, Alban Maxhuni, Lars Vedel Kessing, and Jakob Eyvind Bardram	2020	Wearable Computing Technology for Assessment of Cognitive Functioning of Bipolar Patients and Healthy Controls	Proc. ACM Interact. Mob. Wearable Ubiquitous Technol	4	4	129	2024-12-20	22	https://doi-org.srv-proxy1.library.tamu.edu/10.1145/3432219
Faysal Hossain Shezan, Hang Hu, Gang Wang, and Yuan Tian	2020	VerHealth: Vetting Medical Voice Applications through Policy Enforcement	Proc. ACM Interact. Mob. Wearable Ubiquitous Technol	4	4	153	2024-12-20	21	https://doi-org.srv-proxy1.library.tamu.edu/10.1145/3432233
Varoon Mathur, Caitlin Lustig, and Elizabeth Kaziunas	2022	Disordering Datasets: Sociotechnical Misalignments in AI-Mediated Behavioral Health	Proc. ACM Hum.-Comput. Interact	6	CSCW2	416	2024-11-22	33	https://doi-org.srv-proxy1.library.tamu.edu/10.1145/3555141
Camellia Zakaria, Rajesh Balan, and Youngki Lee	2019	StressMon: Scalable Detection of Perceived Stress and Depression Using Passive Sensing of Changes in Work Routines and Group Interactions	Proc. ACM Hum.-Comput. Interact	3	CSCW	37	2024-11-19	29	https://doi-org.srv-proxy1.library.tamu.edu/10.1145/3359139
Haggai Maron, Meirav Galun, Noam Aigerman, Miri Trope, Nadav Dym, Ersin Yumer, Vladimir G. Kim, and Yaron Lipman	2017	Convolutional neural networks on surfaces via seamless toric covers	ACM Trans. Graph	36	4	71	2024-08-17	10	https://doi-org.srv-proxy1.library.tamu.edu/10.1145/3072959.3073616
Rui Wang, Weichen Wang, Alex daSilva, Jeremy F. Huckins, William M. Kelley, Todd F. Heatherton, and Andrew T. Campbell	2018	Tracking Depression Dynamics in College Students Using Mobile Phone and Wearable Sensing	Proc. ACM Interact. Mob. Wearable Ubiquitous Technol	2	1	43	2024-03-18	26	https://doi-org.srv-proxy1.library.tamu.edu/10.1145/3191775
Sindhu Kiranmai Ernala, Jordyn Seybolt, Dong Whi Yoo, Michael L. Birnbaum, John M. Kane, and Munmun De Choudhury	2022	The Reintegration Journey Following a Psychiatric Hospitalization: Examining the Role of Social Technologies	Proc. ACM Hum.-Comput. Interact	6	CSCW1	122	2024-04-22	31	https://doi-org.srv-proxy1.library.tamu.edu/10.1145/3512969
Min Chen, Wenjing Xiao, Miao Li, Yixue Hao, Long Hu, and Guangming Tao	2022	A Multi-feature and Time-aware-based Stress Evaluation Mechanism for Mental Status Adjustment	ACM Trans. Multimedia Comput. Commun. Appl	18	1s	39	2024-02-22	18	https://doi-org.srv-proxy1.library.tamu.edu/10.1145/3462763
Georgios A. Drosopoulos and Georgios E. Stavroulakis	2021	Data-driven Computational Homogenization Using Neural Networks: FE2-NN Application on Damaged Masonry	J. Comput. Cult. Herit	14	1	6	2024-02-21	19	https://doi-org.srv-proxy1.library.tamu.edu/10.1145/3423154
Jim Smith, Phil Legg, Milos Matovic, and Kristofer Kinsey	2018	Predicting User Confidence During Visual Decision Making	ACM Trans. Interact. Intell. Syst	8	2	10	2024-06-18	30	https://doi-org.srv-proxy1.library.tamu.edu/10.1145/3185524
Sam (Likun) Xi, Yuan Yao, Kshitij Bhardwaj, Paul Whatmough, Gu-Yeon Wei, and David Brooks	2020	SMAUG: End-to-End Full-Stack Simulation Infrastructure for Deep Learning Workloads	ACM Trans. Archit. Code Optim	17	4	39	2024-12-20	26	https://doi-org.srv-proxy1.library.tamu.edu/10.1145/3424669
Maxim Shcherbakov and Cuong Sai	2022	A Hybrid Deep Learning Framework for Intelligent Predictive Maintenance of Cyber-physical Systems	ACM Trans. Cyber-Phys. Syst	6	2	17	2024-04-22	22	https://doi-org.srv-proxy1.library.tamu.edu/10.1145/3486252
Haoyi Xiong, Jinghe Zhang, Yu Huang, Kevin Leach, and Laura E. Barnes	2017	Daehr: A Discriminant Analysis Framework for Electronic Health Record Data and an Application to Early Detection of Mental Health Disorders	ACM Trans. Intell. Syst. Technol	8	3	47	2024-05-17	21	https://doi-org.srv-proxy1.library.tamu.edu/10.1145/3007195
Xiao Cheng, Haoyu Wang, Jiayi Hua, Guoai Xu, and Yulei Sui	2021	DeepWukong: Statically Detecting Software Vulnerabilities Using Deep Graph Neural Network	ACM Trans. Softw. Eng. Methodol	30	3	38	2024-07-21	33	https://doi-org.srv-proxy1.library.tamu.edu/10.1145/3436877
Brandon S. Perelman, Arthur W. Evans III, and Kristin E. Schaefer	2020	Where Do You Think You're Going? Characterizing Spatial Mental Models from Planned Routes	J. Hum.-Robot Interact	9	4	23	2024-12-20	55	https://doi-org.srv-proxy1.library.tamu.edu/10.1145/3385008
Sarah Taylor, Taehwan Kim, Yisong Yue, Moshe Mahler, James Krahe, Anastasio Garcia Rodriguez, Jessica Hodgins, and Iain Matthews	2017	A deep learning approach for generalized speech animation	ACM Trans. Graph	36	4	93	2024-08-17	11	https://doi-org.srv-proxy1.library.tamu.edu/10.1145/3072959.3073699
Paolo Sylos Labini, Marco Cianfriglia, Damiano Perri, Osvaldo Gervasi, Grigori Fursin, Anton Lokhmotov, Cedric Nugteren, Bruno Carpentieri, Fabiana Zollo, and Flavio Vella	2021	On the Anatomy of Predictive Models for Accelerating GPU Convolution Kernels and Beyond	ACM Trans. Archit. Code Optim	18	1	16	2024-03-21	24	https://doi-org.srv-proxy1.library.tamu.edu/10.1145/3434402
Zijian Zhang, Jaspreet Singh, Ujwal Gadiraju, and Avishek Anand	2019	Dissonance Between Human and Machine Understanding	Proc. ACM Hum.-Comput. Interact	3	CSCW	56	2024-11-19	23	https://doi-org.srv-proxy1.library.tamu.edu/10.1145/3359158
Xuhai Xu, Prerna Chikersal, Janine M. Dutcher, Yasaman S. Sefidgar, Woosuk Seo, Michael J. Tumminia, Daniella K. Villalba, Sheldon Cohen, Kasey G. Creswell, J. David Creswell, Afsaneh Doryab, Paula S. Nurius, Eve Riskin, Anind K. Dey, and Jennifer Mankoff	2021	Leveraging Collaborative-Filtering for Personalized Behavior Modeling: A Case Study of Depression Detection among College Students	Proc. ACM Interact. Mob. Wearable Ubiquitous Technol	5	1	41	2024-03-21	27	https://doi-org.srv-proxy1.library.tamu.edu/10.1145/3448107
Mohammad Hossein Samavatian, Anys Bacha, Li Zhou, and Radu Teodorescu	2020	RNNFast: An Accelerator for Recurrent Neural Networks Using Domain-Wall Memory	J. Emerg. Technol. Comput. Syst	16	4	38	2024-10-20	27	https://doi-org.srv-proxy1.library.tamu.edu/10.1145/3399670
Dingjiang Huang, Shunchang Yu, Bin Li, Steven C. H. Hoi, and Shuigeng Zhou	2018	Combination Forecasting Reversion Strategy for Online Portfolio Selection	ACM Trans. Intell. Syst. Technol	9	5	58	2024-09-18	22	https://doi-org.srv-proxy1.library.tamu.edu/10.1145/3200692
Paheli Bhattacharya, Pawan Goyal, and Sudeshna Sarkar	2018	Using Communities of Words Derived from Multilingual Word Vectors for Cross-Language Information Retrieval in Indian Languages	ACM Trans. Asian Low-Resour. Lang. Inf. Process	18	1	1	2024-03-19	27	https://doi-org.srv-proxy1.library.tamu.edu/10.1145/3208358
Rezaul Chowdhury, Pramod Ganapathi, Stephen Tschudi, Jesmin Jahan Tithi, Charles Bachmeier, Charles E. Leiserson, Armando Solar-Lezama, Bradley C. Kuszmaul, and Yuan Tang	2017	Autogen: Automatic Discovery of Efficient Recursive Divide-8-Conquer Algorithms for Solving Dynamic Programming Problems	ACM Trans. Parallel Comput	4	1	4	2024-03-17	30	https://doi-org.srv-proxy1.library.tamu.edu/10.1145/3125632
Alexey Solovyev, Marek S. Baranowski, Ian Briggs, Charles Jacobsen, Zvonimir Rakamariƒá, and Ganesh Gopalakrishnan	2018	Rigorous Estimation of Floating-Point Round-Off Errors with Symbolic Taylor Expansions	ACM Trans. Program. Lang. Syst	41	1	2	2024-03-19	39	https://doi-org.srv-proxy1.library.tamu.edu/10.1145/3230733
Wei-Sheng Lai, Yichang Shih, Lun-Cheng Chu, Xiaotong Wu, Sung-Fang Tsai, Michael Krainin, Deqing Sun, and Chia-Kai Liang	2022	Face deblurring using dual camera fusion on mobile phones	ACM Trans. Graph	41	4	148	2024-07-22	16	https://doi-org.srv-proxy1.library.tamu.edu/10.1145/3528223.3530131
Marcus Botacin, Hojjat Aghakhani, Stefano Ortolani, Christopher Kruegel, Giovanni Vigna, Daniela Oliveira, Paulo L√≠cio De Geus, and Andr√© Gr√©gio	2021	One Size Does Not Fit All: A Longitudinal Analysis of Brazilian Financial Malware	ACM Trans. Priv. Secur	24	2	11	2024-05-21	31	https://doi-org.srv-proxy1.library.tamu.edu/10.1145/3429741
Donald McMillan, Barry Brown, Ikkaku Kawaguchi, Razan Jaber, Jordi Solsona Belenguer, and Hideaki Kuzuoka	2019	Designing with Gaze: Tama -- a Gaze Activated Smart-Speaker	Proc. ACM Hum.-Comput. Interact	3	CSCW	176	2024-11-19	26	https://doi-org.srv-proxy1.library.tamu.edu/10.1145/3359278
Su-Kyung Yoon, Jitae Yun, Jung-Geun Kim, and Shin-Dug Kim	2018	Self-Adaptive Filtering Algorithm with PCM-Based Memory Storage System	ACM Trans. Embed. Comput. Syst	17	3	69	2024-05-18	23	https://doi-org.srv-proxy1.library.tamu.edu/10.1145/3190856
Tomer Lange, Joseph (Seffi) Naor, and Gala Yadgar	2021	Offline and Online Algorithms for SSD Management	Proc. ACM Meas. Anal. Comput. Syst	5	3	33	2024-12-21	28	https://doi-org.srv-proxy1.library.tamu.edu/10.1145/3491045
Lei Lan, Ran Luo, Marco Fratarcangeli, Weiwei Xu, Huamin Wang, Xiaohu Guo, Junfeng Yao, and Yin Yang	2020	Medial Elastics: Efficient and Collision-Ready Deformation via Medial Axis Transform	ACM Trans. Graph	39	3	20	2024-06-20	17	https://doi-org.srv-proxy1.library.tamu.edu/10.1145/3384515
Xulong Tang, Mahmut Taylan Kandemir, and Mustafa Karakoy	2021	Mix and Match: Reorganizing Tasks for Enhancing Data Locality	Proc. ACM Meas. Anal. Comput. Syst	5	2	20	2024-06-21	24	https://doi-org.srv-proxy1.library.tamu.edu/10.1145/3460087
Kinga Skorupska, Manuel Nunez, Wieslaw Kopec, and Radoslaw Nielek	2018	Older Adults and Crowdsourcing: Android TV App for Evaluating TEDx Subtitle Quality	Proc. ACM Hum.-Comput. Interact	2	CSCW	159	2024-11-18	23	https://doi-org.srv-proxy1.library.tamu.edu/10.1145/3274428
Sam Blackshear, Nikos Gorogiannis, Peter W. O'Hearn, and Ilya Sergey	2018	RacerD: compositional static race detection	Proc. ACM Program. Lang	2	OOPSLA	144	2024-11-18	28	https://doi-org.srv-proxy1.library.tamu.edu/10.1145/3276514
Avi Arampatzis and Georgios Kalamatianos	2017	Suggesting Points-of-Interest via Content-Based, Collaborative, and Hybrid Fusion Methods in&nbsp;Mobile&nbsp;Devices	ACM Trans. Inf. Syst	36	3	23	2024-07-18	28	https://doi-org.srv-proxy1.library.tamu.edu/10.1145/3125620
Maya Dotan, Yvonne-Anne Pignolet, Stefan Schmid, Saar Tochner, and Aviv Zohar	2021	Survey on Blockchain Networking: Context, State-of-the-Art, Challenges	ACM Comput. Surv	54	5	107	2024-06-22	34	https://doi-org.srv-proxy1.library.tamu.edu/10.1145/3453161
Asif Iqbal Middya and Sarbani Roy	2021	Spatial Interpolation Techniques on Participatory Sensing Data	ACM Trans. Spatial Algorithms Syst	7	3	13	2024-09-21	32	https://doi-org.srv-proxy1.library.tamu.edu/10.1145/3457609
Wanli Chang, Ran Wei, Shuai Zhao, Andy Wellings, Jim Woodcock, and Alan Burns	2020	Development Automation of Real-Time Java: Model-Driven Transformation and Synthesis	ACM Trans. Embed. Comput. Syst	19	5	31	2024-09-20	26	https://doi-org.srv-proxy1.library.tamu.edu/10.1145/3391897
Franz Faul	2017	Toward a Perceptually Uniform Parameter Space for Filter Transparency	ACM Trans. Appl. Percept	14	2	13	2024-04-17	21	https://doi-org.srv-proxy1.library.tamu.edu/10.1145/3022732
John D. Leidel, Xi Wang, Brody Williams, and Yong Chen	2020	Toward a Microarchitecture for Efficient Execution of Irregular Applications	ACM Trans. Parallel Comput	7	4	26	2024-12-20	24	https://doi-org.srv-proxy1.library.tamu.edu/10.1145/3418082
Jianhua Shao and Hoang Ong	2017	Exploiting Contextual Information in Attacking Set-Generalized Transactions	ACM Trans. Internet Technol	17	4	40	2024-11-17	20	https://doi-org.srv-proxy1.library.tamu.edu/10.1145/3106165
Haoxiang Zhang, Shaowei Wang, Tse-Hsun (Peter) Chen, and Ahmed E. Hassan	2021	Are Comments on Stack Overflow Well Organized for Easy Retrieval by Developers? ACM Trans	Softw. Eng. Methodol	30	2	22	2024-04-21	31	https://doi-org.srv-proxy1.library.tamu.edu/10.1145/3434279
Lillio Mok and Ashton Anderson	2021	The Complementary Nature of Perceived and Actual Time Spent Online in Measuring Digital Well-being	Proc. ACM Hum.-Comput. Interact	5	CSCW1	86	2024-04-21	27	https://doi-org.srv-proxy1.library.tamu.edu/10.1145/3449160
Fabio Calefato and Filippo Lanubile	2022	Using Personality Detection Tools for Software Engineering Research: How Far Can We Go? ACM Trans	Softw. Eng. Methodol	31	3	42	2024-07-22	48	https://doi-org.srv-proxy1.library.tamu.edu/10.1145/3491039
Marwa Daaji, Ali Ouni, Mohamed Mohsen Gammoudi, Salah Bouktif, and Mohamed Wiem Mkaouer	2021	Multi-criteria Web Services Selection: Balancing the Quality of Design and Quality of Service	ACM Trans. Internet Technol	22	1	12	2024-02-22	31	https://doi-org.srv-proxy1.library.tamu.edu/10.1145/3446388
Lin Zhang, Pengyuan Lu, Fanxin Kong, Xin Chen, Oleg Sokolsky, and Insup Lee	2021	Real-time Attack-recovery for Cyber-physical Systems Using Linear-quadratic Regulator	ACM Trans. Embed. Comput. Syst	20	5s	79	2024-10-21	24	https://doi-org.srv-proxy1.library.tamu.edu/10.1145/3477010
Renee Li, Pavitthra Pandurangan, Hana Frluckaj, and Laura Dabbish	2021	Code of Conduct Conversations in Open Source Software Projects on Github	Proc. ACM Hum.-Comput. Interact	5	CSCW1	19	2024-04-21	31	https://doi-org.srv-proxy1.library.tamu.edu/10.1145/3449093
Rotem D. Guttman, Jessica Hammer, Erik Harpstead, and Carol J. Smith	2021	Play for Real(ism) - Using Games to Predict Human-AI interactions in the Real World	Proc. ACM Hum.-Comput. Interact	5	CHI PLAY	228	2024-09-21	17	https://doi-org.srv-proxy1.library.tamu.edu/10.1145/3474655
Heidi Burgiel, Philip M. Sadler, and Gerhard Sonnert	2020	The Association of High School Computer Science Content and Pedagogy with Students‚Äô Success in College Computer Science	ACM Trans. Comput. Educ	20	2	13	2024-06-20	21	https://doi-org.srv-proxy1.library.tamu.edu/10.1145/3381995
Amon Rapp and Lia Tirabeni	2018	Personal Informatics for Sport: Meaning, Body, and Social Relations in Amateur and Elite Athletes	ACM Trans. Comput.-Hum. Interact	25	3	16	2024-06-18	30	https://doi-org.srv-proxy1.library.tamu.edu/10.1145/3196829
Giorgio Gori, Alla Sheffer, Nicholas Vining, Enrique Rosales, Nathan Carr, and Tao Ju	2017	FlowRep: descriptive curve networks for free-form design shapes	ACM Trans. Graph	36	4	59	2024-08-17	14	https://doi-org.srv-proxy1.library.tamu.edu/10.1145/3072959.3073639
Rossano Gaeta and Marco Grangetto	2021	Malicious Node Identification in Coded Distributed Storage Systems under Pollution Attacks	ACM Trans. Model. Perform. Eval. Comput. Syst	6	3	12	2024-09-21	27	https://doi-org.srv-proxy1.library.tamu.edu/10.1145/3491062
Chen-Hsuan (Iris) Shih, Naofumi Tomita, Yanick X. Lukic, √Ålvaro Hern√°ndez Reguera, Elgar Fleisch, and Tobias Kowatsch	2020	Breeze: Smartphone-based Acoustic Real-time Detection of Breathing Phases for a Gamified Biofeedback Breathing Training	Proc. ACM Interact. Mob. Wearable Ubiquitous Technol	3	4	152	2024-12-19	30	https://doi-org.srv-proxy1.library.tamu.edu/10.1145/3369835
Alessandro A. Nacci, Vincenzo Rana, Bharathan Balaji, Paola Spoletini, Rajesh Gupta, Donatella Sciuto, and Yuvraj Agarwal	2018	BuildingRules: A Trigger-Action--Based System to Manage Complex Commercial Buildings	ACM Trans. Cyber-Phys. Syst	2	2	13	2024-04-18	22	https://doi-org.srv-proxy1.library.tamu.edu/10.1145/3185500
Vincenzo Agate, Alessandra De Paola, Giuseppe Lo Re, and Marco Morana	2021	A Simulation Software for the Evaluation of Vulnerabilities in Reputation Management Systems	ACM Trans. Comput. Syst	37	1‚Äì4	6	2024-11-19	30	https://doi-org.srv-proxy1.library.tamu.edu/10.1145/3458510
Sugang Li, Xiaoran Fan, Yanyong Zhang, Wade Trappe, Janne Lindqvist, and Richard E. Howard	2017	Auto++: Detecting Cars Using Embedded Microphones in Real-Time	Proc. ACM Interact. Mob. Wearable Ubiquitous Technol	1	3	70	2024-09-17	20	https://doi-org.srv-proxy1.library.tamu.edu/10.1145/3130938
Jennifer King	2019	"Becoming Part of Something Bigger": Direct to Consumer Genetic Testing, Privacy, and Personal Disclosure	Proc. ACM Hum.-Comput. Interact	3	CSCW	158	2024-11-19	33	https://doi-org.srv-proxy1.library.tamu.edu/10.1145/3359260
J√∂rg M√ºller, Antti Oulasvirta, and Roderick Murray-Smith	2017	Control Theoretic Models of Pointing	ACM Trans. Comput.-Hum. Interact	24	4	27	2024-08-17	36	https://doi-org.srv-proxy1.library.tamu.edu/10.1145/3121431
John Edison Mu√±oz and Kerstin Dautenhahn	2021	Robo Ludens: A Game Design Taxonomy for Multiplayer Games Using Socially Interactive Robots	J. Hum.-Robot Interact	10	4	32	2024-12-21	28	https://doi-org.srv-proxy1.library.tamu.edu/10.1145/3451343
Seung-Hwan Baek, Incheol Kim, Diego Gutierrez, and Min H. Kim	2017	Compact single-shot hyperspectral imaging using a prism	ACM Trans. Graph	36	6	217	2024-12-17	12	https://doi-org.srv-proxy1.library.tamu.edu/10.1145/3130800.3130896
Stefanos Chaliasos, Arthur Gervais, and Benjamin Livshits	2022	A study of inline assembly in solidity smart contracts	Proc. ACM Program. Lang	6	OOPSLA2	165	2024-10-22	27	https://doi-org.srv-proxy1.library.tamu.edu/10.1145/3563328
Ana Serrano, Vincent Sitzmann, Jaime Ruiz-Borau, Gordon Wetzstein, Diego Gutierrez, and Belen Masia	2017	Movie editing and cognitive event segmentation in virtual reality video	ACM Trans. Graph	36	4	47	2024-08-17	12	https://doi-org.srv-proxy1.library.tamu.edu/10.1145/3072959.3073668
Thilina Dissanayake, Takuya Maekawa, Daichi Amagata, and Takahiro Hara	2018	Detecting Door Events Using a Smartphone via Active Sound Sensing	Proc. ACM Interact. Mob. Wearable Ubiquitous Technol	2	4	160	2024-12-18	26	https://doi-org.srv-proxy1.library.tamu.edu/10.1145/3287038
Philipp H. Kindt, Daniel Yunge, Robert Diemer, and Samarjit Chakraborty	2020	Energy Modeling for the Bluetooth Low Energy Protocol	ACM Trans. Embed. Comput. Syst	19	2	13	2024-03-20	32	https://doi-org.srv-proxy1.library.tamu.edu/10.1145/3379339
Fang Dong, Kui Wu, and Venkatesh Srinivasan	2017	Copula Analysis of Temporal Dependence Structure in Markov Modulated Poisson Process and Its Applications	ACM Trans. Model. Perform. Eval. Comput. Syst	2	3	14	2024-09-17	28	https://doi-org.srv-proxy1.library.tamu.edu/10.1145/3089254
Teodora Sandra Buda, Mohammed Khwaja, and Aleksandar Matic	2021	Outliers in Smartphone Sensor Data Reveal Outliers in Daily Happiness	Proc. ACM Interact. Mob. Wearable Ubiquitous Technol	5	1	5	2024-03-21	19	https://doi-org.srv-proxy1.library.tamu.edu/10.1145/3448095
Hans Walter Behrens, K. Sel√ßuk Candan, Xilun Chen, Yash Garg, Mao-Lin Li, Xinsheng Li, Sicong Liu, Maria Luisa Sapino, Md Shadab, Dalton Turner, and Magesh Vijayakumaren	2021	DataStorm: Coupled, Continuous Simulations for Complex Urban Environments	ACM/IMS Trans. Data Sci	2	3	19	2024-08-21	37	https://doi-org.srv-proxy1.library.tamu.edu/10.1145/3447572
Tin Vu, Alberto Belussi, Sara Migliorini, and Ahmed Eldway	2020	Using Deep Learning for Big Spatial Data Partitioning	ACM Trans. Spatial Algorithms Syst	7	1	3	2024-03-21	37	https://doi-org.srv-proxy1.library.tamu.edu/10.1145/3402126
Yanjie Zhao, Li Li, Haoyu Wang, Haipeng Cai, Tegawend√© F. Bissyand√©, Jacques Klein, and John Grundy	2021	On the Impact of Sample Duplication in Machine-Learning-Based Android Malware Detection	ACM Trans. Softw. Eng. Methodol	30	3	40	2024-07-21	38	https://doi-org.srv-proxy1.library.tamu.edu/10.1145/3446905
Varun Mishra, Florian K√ºnzler, Jan-Niklas Kramer, Elgar Fleisch, Tobias Kowatsch, and David Kotz	2021	Detecting Receptivity for mHealth Interventions in the Natural Environment	Proc. ACM Interact. Mob. Wearable Ubiquitous Technol	5	2	74	2024-06-21	24	https://doi-org.srv-proxy1.library.tamu.edu/10.1145/3463492
Zi Wang, Aws Albarghouthi, Gautam Prakriya, and Somesh Jha	2022	Interval universal approximation for neural networks	Proc. ACM Program. Lang	6	POPL	14	2024-01-22	29	https://doi-org.srv-proxy1.library.tamu.edu/10.1145/3498675
Seyed Ali Rokni and Hassan Ghasemzadeh	2019	Share-n-Learn: A Framework for Sharing Activity Recognition Models in Wearable Systems With Context-Varying Sensors	ACM Trans. Des. Autom. Electron. Syst	24	4	39	2024-07-19	27	https://doi-org.srv-proxy1.library.tamu.edu/10.1145/3318044
Shuochao Yao, Yiran Zhao, Huajie Shao, Aston Zhang, Chao Zhang, Shen Li, and Tarek Abdelzaher	2018	RDeepSense: Reliable Deep Mobile Computing Models with Uncertainty Estimations	Proc. ACM Interact. Mob. Wearable Ubiquitous Technol	1	4	173	2024-12-17	26	https://doi-org.srv-proxy1.library.tamu.edu/10.1145/3161181
Sarkar Snigdha Sarathi Das, Subangkar Karmaker Shanto, Masum Rahman, Md Saiful Islam, Atif Hasan Rahman, Mohammad M. Masud, and Mohammed Eunus Ali	2022	BayesBeat: Reliable Atrial Fibrillation Detection from Noisy Photoplethysmography Data	Proc. ACM Interact. Mob. Wearable Ubiquitous Technol	6	1	8	2024-03-22	21	https://doi-org.srv-proxy1.library.tamu.edu/10.1145/3517247
Nitthilan Kanappan Jayakodi, Syrine Belakaria, Aryan Deshwal, and Janardhan Rao Doppa	2020	Design and Optimization of Energy-Accuracy Tradeoff Networks for Mobile Platforms via Pretrained Deep Models	ACM Trans. Embed. Comput. Syst	19	1	4	2024-01-20	24	https://doi-org.srv-proxy1.library.tamu.edu/10.1145/3366636
Joseph P. Near, David Darais, Chike Abuah, Tim Stevens, Pranav Gaddamadugu, Lun Wang, Neel Somani, Mu Zhang, Nikhil Sharma, Alex Shan, and Dawn Song	2019	Duet: an expressive higher-order language and linear type system for statically enforcing differential privacy	Proc. ACM Program. Lang	3	OOPSLA	172	2024-10-19	30	https://doi-org.srv-proxy1.library.tamu.edu/10.1145/3360598
Zhaoyuan Su, Lu He, Sunit P Jariwala, Kai Zheng, and Yunan Chen	2022	"What is Your Envisioned Future?": Toward Human-AI Enrichment in Data Work of Asthma Care	Proc. ACM Hum.-Comput. Interact	6	CSCW2	267	2024-11-22	28	https://doi-org.srv-proxy1.library.tamu.edu/10.1145/3555157
Annuska Zolyomi and Jaime Snyder	2021	Social-Emotional-Sensory Design Map for Affective Computing Informed by Neurodivergent Experiences	Proc. ACM Hum.-Comput. Interact	5	CSCW1	77	2024-04-21	37	https://doi-org.srv-proxy1.library.tamu.edu/10.1145/3449151
Luo He, Hongyan Liu, Yinghui Yang, and Bei Wang	2021	A Multi-attention Collaborative Deep Learning Approach for Blood Pressure Prediction	ACM Trans. Manage. Inf. Syst	13	2	15	2024-06-22	20	https://doi-org.srv-proxy1.library.tamu.edu/10.1145/3471571
Navid Ansari, Hans-Peter Seidel, and Vahid Babaei	2022	Mixed integer neural inverse design	ACM Trans. Graph	41	4	151	2024-07-22	14	https://doi-org.srv-proxy1.library.tamu.edu/10.1145/3528223.3530083
Nasir Jamal, Chen Xianqiao, Fadi Al-Turjman, and Farhan Ullah	2021	A Deep Learning‚Äìbased Approach for Emotions Classification in Big Corpus of Imbalanced Tweets	ACM Trans. Asian Low-Resour. Lang. Inf. Process	20	3	42	2024-05-21	16	https://doi-org.srv-proxy1.library.tamu.edu/10.1145/3410570
Sarah Masud Preum, Sirajum Munir, Meiyi Ma, Mohammad Samin Yasar, David J. Stone, Ronald Williams, Homa Alemzadeh, and John A. Stankovic	2021	A Review of Cognitive Assistants for Healthcare: Trends, Prospects, and Future Directions	ACM Comput. Surv	53	6	130	2024-11-21	37	https://doi-org.srv-proxy1.library.tamu.edu/10.1145/3419368
Francesco Bronzino, Paul Schmitt, Sara Ayoubi, Hyojoon Kim, Renata Teixeira, and Nick Feamster	2021	Traffic Refinery: Cost-Aware Data Representation for Machine Learning on Network Traffic	Proc. ACM Meas. Anal. Comput. Syst	5	3	40	2024-12-21	24	https://doi-org.srv-proxy1.library.tamu.edu/10.1145/3491052
Julia Deeb-Swihart, Alex Endert, and Amy Bruckman	2022	Ethical Tensions in Applications of AI for Addressing Human Trafficking: A Human Rights Perspective	Proc. ACM Hum.-Comput. Interact	6	CSCW2	295	2024-11-22	29	https://doi-org.srv-proxy1.library.tamu.edu/10.1145/3555186
Ryan A. Rossi, Nesreen K. Ahmed, Rong Zhou, and Hoda Eldardiry	2018	Interactive Visual Graph Mining and Learning	ACM Trans. Intell. Syst. Technol	9	5	59	2024-09-18	25	https://doi-org.srv-proxy1.library.tamu.edu/10.1145/3200764
Baptiste Caramiaux and Sarah Fdili Alaoui	2022	"Explorers of Unknown Planets": Practices and Politics of Artificial Intelligence in Visual Arts	Proc. ACM Hum.-Comput. Interact	6	CSCW2	477	2024-11-22	24	https://doi-org.srv-proxy1.library.tamu.edu/10.1145/3555578
Mahsan Nourani, Chiradeep Roy, Jeremy E. Block, Donald R. Honeycutt, Tahrima Rahman, Eric D. Ragan, and Vibhav Gogate	2022	On the Importance of User Backgrounds and Impressions: Lessons Learned from Interactive AI Applications	ACM Trans. Interact. Intell. Syst	12	4	28	2024-12-22	29	https://doi-org.srv-proxy1.library.tamu.edu/10.1145/3531066
Zhihan Lv, Zengchen Yu, Shuxuan Xie, and Atif Alamri	2022	Deep Learning-based Smart Predictive Evaluation for Interactive Multimedia-enabled Smart Healthcare	ACM Trans. Multimedia Comput. Commun. Appl	18	1s	43	2024-02-22	20	https://doi-org.srv-proxy1.library.tamu.edu/10.1145/3468506
Ana Daniela Peres Rebelo, Guedes De Oliveira In√™s, and D. E. Verboom Damion	2022	The Impact of Artificial Intelligence on the Creativity of Videos	ACM Trans. Multimedia Comput. Commun. Appl	18	1	9	2024-01-22	27	https://doi-org.srv-proxy1.library.tamu.edu/10.1145/3462634
Enrico Tedeschi, Tor-Arne S. Nordmo, Dag Johansen, and H√•vard D. Johansen	2022	On Optimizing Transaction Fees in Bitcoin using AI: Investigation on Miners Inclusion Pattern	ACM Trans. Internet Technol	22	3	77	2024-08-22	28	https://doi-org.srv-proxy1.library.tamu.edu/10.1145/3528669
Weimin Chen, Xinran Li, Yuting Sui, Ningyu He, Haoyu Wang, Lei Wu, and Xiapu Luo	2021	SADPonzi: Detecting and Characterizing Ponzi Schemes in Ethereum Smart Contracts	Proc. ACM Meas. Anal. Comput. Syst	5	2	26	2024-06-21	30	https://doi-org.srv-proxy1.library.tamu.edu/10.1145/3460093
Jiaheng Xie, Bin Zhang, Jian Ma, Daniel Zeng, and Jenny Lo-Ciganic	2021	Readmission Prediction for Patients with Heterogeneous Medical History: A Trajectory-Based Deep Learning Approach	ACM Trans. Manage. Inf. Syst	13	2	14	2024-06-22	27	https://doi-org.srv-proxy1.library.tamu.edu/10.1145/3468780
Praveen Narayanan and Chung-chieh Shan	2017	Symbolic conditioning of arrays in probabilistic programs	Proc. ACM Program. Lang	1	ICFP	11	2024-09-17	25	https://doi-org.srv-proxy1.library.tamu.edu/10.1145/3110255
Xianda Chen, Yifei Xiao, Yeming Tang, Julio Fernandez-Mendoza, and Guohong Cao	2021	ApneaDetector: Detecting Sleep Apnea with Smartwatches	Proc. ACM Interact. Mob. Wearable Ubiquitous Technol	5	2	59	2024-06-21	22	https://doi-org.srv-proxy1.library.tamu.edu/10.1145/3463514
Luca Demetrio, Scott E. Coull, Battista Biggio, Giovanni Lagorio, Alessandro Armando, and Fabio Roli	2021	Adversarial EXEmples: A Survey and Experimental Evaluation of Practical Attacks on Machine Learning for Windows Malware Detection	ACM Trans. Priv. Secur	24	4	27	2024-11-21	31	https://doi-org.srv-proxy1.library.tamu.edu/10.1145/3473039
Jason Servais and Ehsan Atoofian	2021	Adaptive Computation Reuse for Energy-Efficient Training of Deep Neural Networks	ACM Trans. Embed. Comput. Syst	20	6	114	2024-11-21	24	https://doi-org.srv-proxy1.library.tamu.edu/10.1145/3487025
B. Premjith and K. P. Soman	2021	Deep Learning Approach for the Morphological Synthesis in Malayalam and Tamil at the Character Level	ACM Trans. Asian Low-Resour. Lang. Inf. Process	20	6	94	2024-11-21	17	https://doi-org.srv-proxy1.library.tamu.edu/10.1145/3457976
Justice Amoh and Kofi M. Odame	2019	An Optimized Recurrent Unit for Ultra-Low-Power Keyword Spotting	Proc. ACM Interact. Mob. Wearable Ubiquitous Technol	3	2	36	2024-06-19	17	https://doi-org.srv-proxy1.library.tamu.edu/10.1145/3328907
Ronnie Taib, Shlomo Berkovsky, Irena Koprinska, Eileen Wang, Yucheng Zeng, and Jingjie Li	2020	Personality Sensing: Detection of Personality Traits Using Physiological Responses to Image and Video Stimuli	ACM Trans. Interact. Intell. Syst	10	3	18	2024-09-20	32	https://doi-org.srv-proxy1.library.tamu.edu/10.1145/3357459
Ben Green and Yiling Chen	2019	The Principles and Limits of Algorithm-in-the-Loop Decision Making	Proc. ACM Hum.-Comput. Interact	3	CSCW	50	2024-11-19	24	https://doi-org.srv-proxy1.library.tamu.edu/10.1145/3359152
Shuwei Li, Changhai Man, Ao Shen, Ziyi Guan, Wei Mao, Shaobo Luo, Rumin Zhang, and Hao Yu	2022	A Fall Detection Network by 2D/3D Spatio-temporal Joint Models with Tensor Compression on Edge	ACM Trans. Embed. Comput. Syst	21	6	83	2024-11-22	19	https://doi-org.srv-proxy1.library.tamu.edu/10.1145/3531004
Shuochao Yao, Yiran Zhao, Huajie Shao, Chao Zhang, Aston Zhang, Shaohan Hu, Dongxin Liu, Shengzhong Liu, Lu Su, and Tarek Abdelzaher	2018	SenseGAN: Enabling Deep Learning for Internet of Things with a Semi-Supervised Framework	Proc. ACM Interact. Mob. Wearable Ubiquitous Technol	2	3	144	2024-09-18	21	https://doi-org.srv-proxy1.library.tamu.edu/10.1145/3264954
Varun Mishra, Sougata Sen, Grace Chen, Tian Hao, Jeffrey Rogers, Ching-Hua Chen, and David Kotz	2020	Evaluating the Reproducibility of Physiological Stress Detection Models	Proc. ACM Interact. Mob. Wearable Ubiquitous Technol	4	4	147	2024-12-20	29	https://doi-org.srv-proxy1.library.tamu.edu/10.1145/3432220
Xiangyu Wang, Kang Zhao, Xun Zhou, and Nick Street	2020	Predicting User Posting Activities in Online Health Communities with Deep Learning	ACM Trans. Manage. Inf. Syst	11	3	12	2024-09-20	15	https://doi-org.srv-proxy1.library.tamu.edu/10.1145/3383780
Krit Gupta, Aditya Gujral, Theodora Chaspari, Adela C. Timmons, Sohyun Han, Yehsong Kim, Sarah Barrett, Stassja Sichko, and Gayla Margolin	2020	Sub-Population Specific Models of Couples‚Äô Conflict	ACM Trans. Internet Technol	20	2	9	2024-05-20	20	https://doi-org.srv-proxy1.library.tamu.edu/10.1145/3372045
Oksana Kulyk, Lauren Britton-Steele, Elda Paja, Melanie Duckert, and Louise Barkhuus	2022	#34;You have been in Close Contact with a Person Infected with COVID-19 and you may have been Infected#34;: Understanding Privacy Concerns, Trust and Adoption in Mobile COVID-19 Tracing Across Four Countries	Proc. ACM Hum.-Comput. Interact	6	MHCI	204	2024-09-22	27	https://doi-org.srv-proxy1.library.tamu.edu/10.1145/3546739
Jean J. Ryoo	2019	Pedagogy that Supports Computer Science for All	ACM Trans. Comput. Educ	19	4	36	2024-12-19	23	https://doi-org.srv-proxy1.library.tamu.edu/10.1145/3322210
Christoph Sydora, Faiza Nawaz, Leepakshi Bindra, and Eleni Stroulia	2022	Building Occupancy Simulation and Analysis under Virus Scenarios	ACM Trans. Spatial Algorithms Syst	8	3	17	2024-09-22	20	https://doi-org.srv-proxy1.library.tamu.edu/10.1145/3486898
Pascal Oser, Rens W. van der Heijden, Stefan L√ºders, and Frank Kargl	2022	Risk Prediction of IoT Devices Based on Vulnerability Analysis	ACM Trans. Priv. Secur	25	2	14	2024-05-22	36	https://doi-org.srv-proxy1.library.tamu.edu/10.1145/3510360
Yiran Zhao, Shuochao Yao, Shen Li, Shaohan Hu, Huajie Shao, and Tarek F. Abdelzaher	2017	VibeBin: A Vibration-Based Waste Bin Level Detection System	Proc. ACM Interact. Mob. Wearable Ubiquitous Technol	1	3	122	2024-09-17	22	https://doi-org.srv-proxy1.library.tamu.edu/10.1145/3132027
Veronica Ahumada-Newhart and Judith S. Olson	2019	Going to School on a Robot: Robot and User Interface Design Features that Matter	ACM Trans. Comput.-Hum. Interact	26	4	25	2024-08-19	28	https://doi-org.srv-proxy1.library.tamu.edu/10.1145/3325210
Yiguang Zhang, Jessy Xinyi Han, Ilica Mahajan, Priyanjana Bengani, and Augustin Chaintreau	2021	Chasm in Hegemony: Explaining and Reproducing Disparities in Homophilous Networks	Proc. ACM Meas. Anal. Comput. Syst	5	2	16	2024-06-21	38	https://doi-org.srv-proxy1.library.tamu.edu/10.1145/3460083
Julia Galliers, Stephanie Wilson, Jane Marshall, Richard Talbot, Niamh Devane, Tracey Booth, Celia Woolf, and Helen Greenwood	2017	Experiencing EVA Park, a Multi-User Virtual World for People with Aphasia	ACM Trans. Access. Comput	10	4	15	2024-10-17	24	https://doi-org.srv-proxy1.library.tamu.edu/10.1145/3134227
Linda J. Sax, Kaitlin N. S. Newhouse, Joanna Goode, Tomoko M. Nakajima, Max Skorodinsky, and Michelle Sendowski	2022	Can Computing Be Diversified on ‚ÄúPrinciples‚Äù Alone? Exploring the Role of AP Computer Science Courses in Students‚Äô Major and Career Intentions	ACM Trans. Comput. Educ	22	2	18	2024-06-22	26	https://doi-org.srv-proxy1.library.tamu.edu/10.1145/3479431
Elizabeth D. Mynatt, Kayci Vickers, Salimah LaForce, Sarah K. Farmer, Jeremy M. Johnson, Matthew Doiron, Aparna Ramesh, Walter Bradley Fain, Tamara Zubatiy, and Amy D. Rodriguez	2022	Pivoting an MCI Empowerment Program to Online Engagement	Proc. ACM Hum.-Comput. Interact	6	GROUP	32	2024-01-22	26	https://doi-org.srv-proxy1.library.tamu.edu/10.1145/3492851
Zhenyong Zhang, Ruilong Deng, David K. Y. Yau, Peng Cheng, and Jiming Chen	2020	On Hiddenness of Moving Target Defense against False Data Injection Attacks on Power Grid	ACM Trans. Cyber-Phys. Syst	4	3	25	2024-07-20	29	https://doi-org.srv-proxy1.library.tamu.edu/10.1145/3372751
Hongyi Xu, Espen Knoop, Stelian Coros, and Moritz B√§cher	2018	Bend-it: design and fabrication of kinetic wire characters	ACM Trans. Graph	37	6	239	2024-12-18	15	https://doi-org.srv-proxy1.library.tamu.edu/10.1145/3272127.3275089
Jing Wei, Weiwei Jiang, Chaofan Wang, Difeng Yu, Jorge Goncalves, Tilman Dingler, and Vassilis Kostakos	2022	Understanding How to Administer Voice Surveys through Smart Speakers	Proc. ACM Hum.-Comput. Interact	6	CSCW2	548	2024-11-22	32	https://doi-org.srv-proxy1.library.tamu.edu/10.1145/3555606
Wendy Roldan, Kung Jin Lee, Kevin Nguyen, Lia Berhe, and Jason Yip	2022	Disrupting Computing Education: Teen-Led Participatory Design in Libraries	ACM Trans. Comput. Educ	22	3	26	2024-09-22	33	https://doi-org.srv-proxy1.library.tamu.edu/10.1145/3484494
Dimitrios Michail, Joris Kinable, Barak Naveh, and John V. Sichi	2020	JGraphT‚ÄîA Java Library for Graph Data Structures and Algorithms	ACM Trans. Math. Softw	46	2	16	2024-06-20	29	https://doi-org.srv-proxy1.library.tamu.edu/10.1145/3381449
Xiaodong Yang, Omar Ali Beg, Matthew Kenigsberg, and Taylor T. Johnson	2022	A Framework for Identification and Validation of Affine Hybrid Automata from Input-Output Traces	ACM Trans. Cyber-Phys. Syst	6	2	13	2024-04-22	24	https://doi-org.srv-proxy1.library.tamu.edu/10.1145/3470455
Uzair Sharif, Daniel Mueller-Gritschneder, and Ulf Schlichtmann	2021	REPAIR: Control Flow Protection based on Register Pairing Updates for SW-Implemented HW Fault Tolerance	ACM Trans. Embed. Comput. Syst	20	5s	70	2024-10-21	22	https://doi-org.srv-proxy1.library.tamu.edu/10.1145/3477001
Yvonne-Anne Pignolet, Stefan Schmid, and Gilles Tredan	2017	Tomographic Node Placement Strategies and the Impact of the Routing Model	Proc. ACM Meas. Anal. Comput. Syst	1	2	42	2024-12-17	23	https://doi-org.srv-proxy1.library.tamu.edu/10.1145/3154501
Jisu Jung, Lyndal Wellard-Cole, Colin Cai, Irena Koprinska, Kalina Yacef, Margaret Allman-Farinelli, and Judy Kay	2020	Foundations for Systematic Evaluation and Benchmarking of a Mobile Food Logger in a Large-scale Nutrition Study	Proc. ACM Interact. Mob. Wearable Ubiquitous Technol	4	2	47	2024-06-20	25	https://doi-org.srv-proxy1.library.tamu.edu/10.1145/3397327
Martin Saveski, Farshad Kooti, Sylvia Morelli Vitousek, Carlos Diuk, Bryce Bartlett, and Lada A. Adamic	2021	Social Catalysts: Characterizing People Who Spark Conversations Among Others	Proc. ACM Hum.-Comput. Interact	5	CSCW2	292	2024-10-21	20	https://doi-org.srv-proxy1.library.tamu.edu/10.1145/3476023
Zheng-Jun Zha, Jiawei Liu, Tianhao Yang, and Yongdong Zhang	2019	Spatiotemporal-Textual Co-Attention Network for Video Question Answering	ACM Trans. Multimedia Comput. Commun. Appl	15	2s	53	2024-04-19	18	https://doi-org.srv-proxy1.library.tamu.edu/10.1145/3320061
Tamanna Motahar and Jason Wiese	2022	A Review of Personal Informatics Research for People with Motor Disabilities	Proc. ACM Interact. Mob. Wearable Ubiquitous Technol	6	2	66	2024-07-22	31	https://doi-org.srv-proxy1.library.tamu.edu/10.1145/3534614
Jin-Hee Cho, Scott Rager, John O‚ÄôDonovan, Sibel Adali, and Benjamin D. Horne	2019	Uncertainty-based False Information Propagation in Social Networks	Trans. Soc. Comput	2	2	5	2024-06-19	34	https://doi-org.srv-proxy1.library.tamu.edu/10.1145/3311091
Haibing Lu, Xi Chen, Junmin Shi, Jaideep Vaidya, Vijayalakshmi Atluri, Yuan Hong, and Wei Huang	2020	Algorithms and Applications to Weighted Rank-one Binary Matrix Factorization	ACM Trans. Manage. Inf. Syst	11	2	7	2024-06-20	33	https://doi-org.srv-proxy1.library.tamu.edu/10.1145/3386599
Zakia Jellali, Le√Øla Najjar Atallah, and Sofiane Cherif	2019	Bi-dimensional Signal Compression Based on Linear Prediction Coding: Application to WSN	ACM Trans. Sen. Netw	15	3	29	2024-08-19	23	https://doi-org.srv-proxy1.library.tamu.edu/10.1145/3317688
Jos√© Creissac Campos, Camille Fayollas, Michael D. Harrison, C√©lia Martinie, Paolo Masci, and Philippe Palanque	2020	Supporting the Analysis of Safety Critical User Interfaces: An Exploration of Three Formal Tools	ACM Trans. Comput.-Hum. Interact	27	5	35	2024-10-20	48	https://doi-org.srv-proxy1.library.tamu.edu/10.1145/3404199
Ankit Shah, Arunesh Sinha, Rajesh Ganesan, Sushil Jajodia, and Hasan Cam	2020	Two Can Play That Game: An Adversarial Evaluation of a Cyber-Alert Inspection System	ACM Trans. Intell. Syst. Technol	11	3	32	2024-06-20	20	https://doi-org.srv-proxy1.library.tamu.edu/10.1145/3377554
Markus Weninger, Elias Gander, and Hanspeter M√∂ssenb√∂ck	2021	Guided Exploration: A Method for Guiding Novice Users in Interactive Memory Monitoring Tools	Proc. ACM Hum.-Comput. Interact	5	EICS	209	2024-06-21	34	https://doi-org.srv-proxy1.library.tamu.edu/10.1145/3461731
Ashwaq Alsoubai, Jihye Song, Afsaneh Razi, Nurun Naher, Munmun De Choudhury, and Pamela J. Wisniewski	2022	From 'Friends with Benefits' to 'Sextortion:' A Nuanced Investigation of Adolescents' Online Sexual Risk Experiences	Proc. ACM Hum.-Comput. Interact	6	CSCW2	411	2024-11-22	32	https://doi-org.srv-proxy1.library.tamu.edu/10.1145/3555136
Rawan Alharbi, Tammy Stump, Nilofar Vafaie, Angela Pfammatter, Bonnie Spring, and Nabil Alshurafa	2018	I Can't Be Myself: Effects of Wearable Cameras on the Capture of Authentic Behavior in the Wild	Proc. ACM Interact. Mob. Wearable Ubiquitous Technol	2	3	90	2024-09-18	40	https://doi-org.srv-proxy1.library.tamu.edu/10.1145/3264900
Pavlos Sermpezis and Vasileios Kotronis	2019	Inferring Catchment in Internet Routing	Proc. ACM Meas. Anal. Comput. Syst	3	2	30	2024-06-19	31	https://doi-org.srv-proxy1.library.tamu.edu/10.1145/3341617.3326145
Aihua Mao, Yuan Liang, Jianbo Jiao, Yongtuo Liu, and Shengfeng He	2022	Mask-Guided Deformation Adaptive Network for Human Parsing	ACM Trans. Multimedia Comput. Commun. Appl	18	1	11	2024-01-22	20	https://doi-org.srv-proxy1.library.tamu.edu/10.1145/3467889
Yili Ren, Sheng Tan, Linghan Zhang, Zi Wang, Zhi Wang, and Jie Yang	2020	Liquid Level Sensing Using Commodity WiFi in a Smart Home Environment	Proc. ACM Interact. Mob. Wearable Ubiquitous Technol	4	1	24	2024-03-20	30	https://doi-org.srv-proxy1.library.tamu.edu/10.1145/3380996
Xiaoyun Mo, Chu Cao, Mo Li, and David Z. W. Wang	2022	Predicting the Impact of Disruptions to Urban Rail Transit Systems	ACM Trans. Sen. Netw	19	1	2	2024-02-23	17	https://doi-org.srv-proxy1.library.tamu.edu/10.1145/3517015
Andrew Carek and Christian Holz	2018	Naptics: Convenient and Continuous Blood Pressure Monitoring during Sleep	Proc. ACM Interact. Mob. Wearable Ubiquitous Technol	2	3	96	2024-09-18	22	https://doi-org.srv-proxy1.library.tamu.edu/10.1145/3264906
Sungkil Lee, Younguk Kim, and Elmar Eisemann	2018	Iterative Depth Warping	ACM Trans. Graph	37	5	177	2024-10-18	13	https://doi-org.srv-proxy1.library.tamu.edu/10.1145/3190859
Rundong Wu, Joy Xiaoji Zhang, Jonathan Leaf, Xinru Hua, Ante Qu, Claire Harvey, Emily Holtzman, Joy Ko, Brooks Hagan, Doug James, Fran√ßois Guimbreti√®re, and Steve Marschner	2020	Weavecraft: an interactive design and simulation tool for 3D weaving	ACM Trans. Graph	39	6	210	2024-12-20	16	https://doi-org.srv-proxy1.library.tamu.edu/10.1145/3414685.3417865
Apostolos Pyrgelis, Carmela Troncoso, and Emiliano De Cristofaro	2020	Measuring Membership Privacy on Aggregate Location Time-Series	Proc. ACM Meas. Anal. Comput. Syst	4	2	36	2024-06-20	28	https://doi-org.srv-proxy1.library.tamu.edu/10.1145/3392154
Yanwei Yu, Hongjian Wang, and Zhenhui Li	2018	Inferring Mobility Relationship via Graph Embedding	Proc. ACM Interact. Mob. Wearable Ubiquitous Technol	2	3	147	2024-09-18	21	https://doi-org.srv-proxy1.library.tamu.edu/10.1145/3264957
May Young, Alan J. Hu, and Guy G. F. Lemieux	2022	Cache Abstraction for Data Race Detection in Heterogeneous Systems with Non-coherent Accelerators	ACM Trans. Embed. Comput. Syst	22	1	6	2024-01-23	25	https://doi-org.srv-proxy1.library.tamu.edu/10.1145/3535457

## Sheet: WebOfScience
Publication Type	Authors	Book Authors	Book Editors	Book Group Authors	Author Full Names	Book Author Full Names	Group Authors	Article Title	Source Title	Book Series Title	Book Series Subtitle	Language	Document Type	Conference Title	Conference Date	Conference Location	Conference Sponsor	Conference Host	Author Keywords	Keywords Plus	Abstract	Addresses	Affiliations	Reprint Addresses	Email Addresses	Researcher Ids	ORCIDs	Funding Orgs	Funding Name Preferred	Funding Text	Cited References	Cited Reference Count	Times Cited, WoS Core	Times Cited, All Databases	180 Day Usage Count	Since 2013 Usage Count	Publisher	Publisher City	Publisher Address	ISSN	eISSN	ISBN	Journal Abbreviation	Journal ISO Abbreviation	Publication Date	Publication Year	Volume	Issue	Part Number
J	Hanif, MK; Ashraf, N; Sarwar, MU; Adinew, DM; Yaqoob, R				Hanif, Muhammad Kashif; Ashraf, Naba; Sarwar, Muhammad Umer; Adinew, Deleli Mesay; Yaqoob, Reehan			Employing Machine Learning-Based Predictive Analytical Approaches to Classify Autism Spectrum Disorder Types	COMPLEXITY																		Hanif, Muhammad Kashif/0000-0001-5150-2228; Ashraf, Naba/0000-0003-1065-1547													1076-2787	1099-0526				2024-01-10	2022	2022
J	Tutun, S; Johnson, ME; Ahmed, A; Albizri, A; Irgil, S; Yesilkaya, I; Ucar, EN; Sengun, T; Harfouche, A				Tutun, Salih; Johnson, Marina E.; Ahmed, Abdulaziz; Albizri, Abdullah; Irgil, Sedat; Yesilkaya, Ilker; Ucar, Esma Nur; Sengun, Tanalp; Harfouche, Antoine			An AI-based Decision Support System for Predicting Mental Health Disorders	INFORMATION SYSTEMS FRONTIERS																	Harfouche, Antoine/ABD-3392-2022	Harfouche, Antoine/0000-0002-0407-9217													1387-3326	1572-9419				JUN	2023	25	3
C	Dong, GM; Tang, MY; Cai, LH; Barnes, LE; Boukhechba, M		Wani, MA; Sethi, I; Shi, W; Qu, G; Raicu, DS; Jin, R		Dong, Guimin; Tang, Mingyue; Cai, Lihua; Barnes, Laura E.; Boukhechba, Mehdi			Semi-supervised Graph Instance Transformer for Mental Health Inference	20TH IEEE INTERNATIONAL CONFERENCE ON MACHINE LEARNING AND APPLICATIONS (ICMLA 2021)					20th IEEE International Conference on Machine Learning and Applications (ICMLA)	DEC 13-16, 2021	ELECTR NETWORK	IEEE									Dong, Guimin/IAO-7570-2023; Dong, Guimin/GWC-1458-2022; Cai, Lihua/IYS-1274-2023	Dong, Guimin/0000-0002-3908-8391; Cai, Lihua/0000-0003-0136-9857															978-1-6654-4337-1				2021
J	Fatima, A; Li, Y; Hills, TT; Stella, M				Fatima, Asra; Li, Ying; Hills, Thomas Trenholm; Stella, Massimo			DASentimental: Detecting Depression, Anxiety, and Stress in Texts via Emotional Recall, Cognitive Networks, and Machine Learning	BIG DATA AND COGNITIVE COMPUTING																	Stella, Massimo/JPW-9907-2023; Stella, Massimo/AAY-5215-2020; Li, Ying/ABS-0239-2022	Stella, Massimo/0000-0003-1810-9699; Li, Ying/0000-0003-0678-9535; Hills, Thomas/0000-0003-3842-2076														2504-2289				DEC	2021	5	4
C	Ya'kob, NAA; Farook, RSM; Halim, AHA; Fadzil, MFM; Rejab, MRA; Elias, SJ			IEEE	Ya'kob, Nor Aina Aliza; Farook, Rohani S. Mohamed; Halim, Aznor Hanah Abdul; Fadzil, Mohd Fairuz Muhammad; Rejab, Mohamad Rizal Abdul; Elias, Shamsul Jamel			Motion Detection System for Recognition of Early Sign of Depression	6TH IEEE INTERNATIONAL CONFERENCE ON RECENT ADVANCES AND INNOVATIONS IN ENGINEERING (ICRAIE)					6th International Conference and Workshops on Recent Advances and Innovations in Engineering (ICRAIE)	DEC 01-03, 2021	ELECTR NETWORK	Univ Teknologi Kedah Branch,IEEE Comp Soc,IEEE,IEEE Computat Intelligence Soc										Abdul Halim, Aznor Hanah/0000-0003-4744-3282; S. Mohamed Farook, Rohani/0000-0003-3189-3289															978-1-6654-3402-7				2021
C	Yanchuk, A; Trifan, A; Fajarda, O; Oliveira, JL		Chiusano, S; Cerquitelli, T; Wrembel, R; Norvag, K; Catania, B; Vargas-Solar, G; Zumpano, E		Yanchuk, Alina; Trifan, Alina; Fajarda, Olga; Oliveira, Jose Luis			Automatic Classification of Stigmatizing Articles of Mental Illness: The Case of Portuguese Online Newspapers	NEW TRENDS IN DATABASE AND INFORMATION SYSTEMS, ADBIS 2022	Communications in Computer and Information Science				26th European Conference on Advances in Databases and Information Systems (ADBIS)	SEP 05-08, 2022	Politecnico Torino, Turin, ITALY		Politecnico Torino								Oliveira, José Luis/A-2223-2012	Oliveira, José Luis/0000-0002-6672-6176; Fajarda Oliveira, Olga Margarida/0000-0003-1957-4947; Trifan, Alina/0000-0001-7613-1435													1865-0929	1865-0937	978-3-031-15743-1; 978-3-031-15742-4				2022	1652
J	Watanabe, K; Tsutsumi, A				Watanabe, Kazuhiro; Tsutsumi, Akizumi			The Passive Monitoring of Depression and Anxiety Among Workers Using Digital Biomarkers Based on Their Physical Activity and Working Conditions: 2-Week Longitudinal Study	JMIR FORMATIVE RESEARCH																	Tsutsumi, Akizumi/AAW-6354-2020	Tsutsumi, Akizumi/0000-0003-0966-4869; Watanabe, Kazuhiro/0000-0002-3342-6142														2561-326X				NOV	2022	6	11
J	Wongkoblap, A; Vadillo, MA; Curcin, V				Wongkoblap, Akkapon; Vadillo, Miguel A.; Curcin, Vasa			Deep Learning With Anaphora Resolution for the Detection of Tweeters With Depression: Algorithm Development and Validation Study	JMIR MENTAL HEALTH																	Vadillo, Miguel A./A-8702-2011	Vadillo, Miguel A./0000-0001-8421-816X; Wongkoblap, Akkapon/0000-0002-9355-1981; Curcin, Vasa/0000-0002-8308-2886													2368-7959					2024-08-16	2021	8	8
J	Kalra, P; Sharma, V				Kalra, Prerita; Sharma, Vivek			Mental Stress Assessment Using PPG Signal a Deep Neural Network Approach	IETE JOURNAL OF RESEARCH																	sharma, Dr .Vivek/R-6884-2017; Kalra, Prerita/GWZ-2354-2022; Kalra, Prerita/AAE-2244-2021	sharma, Dr .Vivek/0000-0003-1374-9865; Kalra, Prerita/0000-0002-7391-0078;													0377-2063	0974-780X				2024-02-17	2023	69	2
J	Hornstein, S; Forman-Hoffman, V; Nazander, A; Ranta, K; Hilbert, K				Hornstein, Silvan; Forman-Hoffman, Valerie; Nazander, Albert; Ranta, Kristian; Hilbert, Kevin			Predicting therapy outcome in a digital mental health intervention for depression and anxiety: A machine learning approach	DIGITAL HEALTH																	Hornstein, Silvan/HSG-7423-2023; Hilbert, Kevin/AAL-1303-2021	Hornstein, Silvan/0000-0002-0398-7096; Hilbert, Kevin/0000-0002-7986-4113													2055-2076					NOV	2021	7
J	Liu, Y; Xie, YN; Li, WG; He, X; He, HG; Chen, LB; Shen, Q				Liu, Yang; Xie, Ya-Nan; Li, Wen-Gang; He, Xin; He, Hong-Gu; Chen, Long-Biao; Shen, Qu			A Machine Learning-Based Risk Prediction Model for Post-Traumatic Stress Disorder during the COVID-19 Pandemic	MEDICINA-LITHUANIA																	Shen, Qu/IXX-0320-2023; CHEN, Longbiao/AAA-2491-2020	Shen, Qu/0000-0003-0166-1735;													1010-660X	1648-9144				DEC	2022	58	12
J	Ahmad, M; Wahid, N; Hamid, RA; Sadiq, S; Mehmood, A; Choi, GS				Ahmad, Maqsood; Wahid, Noorhaniza; Hamid, Rahayu A.; Sadiq, Saima; Mehmood, Arif; Choi, Gyu Sang			Decision Level Fusion Using Hybrid Classifier for Mental Disease Classification	CMC-COMPUTERS MATERIALS & CONTINUA																															1546-2218	1546-2226					2022	72	3
J	Kelley, SW; Mhaonaigh, CN; Burke, L; Whelan, R; Gillan, CM				Kelley, Sean W.; Mhaonaigh, Caoimhe Ni; Burke, Louise; Whelan, Robert; Gillan, Claire M.			Machine learning of language use on Twitter reveals weak and non-specific predictions	NPJ DIGITAL MEDICINE																	Gillan, Claire/AAA-7348-2020; Whelan, Robert/E-5365-2010	Gillan, Claire/0000-0001-9065-403X; Whelan, Robert/0000-0002-2790-7281													2398-6352					2024-03-25	2022	5	1
J	Grimm, B; Talbot, B; Larsen, L				Grimm, Bradley; Talbot, Brett; Larsen, Loren			PHQ-V/GAD-V: Assessments to Identify Signals of Depression and Anxiety from Patient Video Responses	APPLIED SCIENCES-BASEL																		Larsen, Loren/0000-0001-5818-6651; Grimm, Bradley/0000-0003-2896-5974														2076-3417				SEP	2022	12	18
J	Sharma, V; Prakash, NR; Kalra, P				Sharma, Vivek; Prakash, Neelam Rup; Kalra, Parveen			Depression status identification using autoencoder neural network	BIOMEDICAL SIGNAL PROCESSING AND CONTROL																	sharma, Dr .Vivek/R-6884-2017	sharma, Dr .Vivek/0000-0003-1374-9865													1746-8094	1746-8108				MAY	2022	75
J	Nijhawan, T; Attigeri, G; Ananthakrishna, T				Nijhawan, Tanya; Attigeri, Girija; Ananthakrishna, T.			Stress detection using natural language processing and machine learning over social interactions	JOURNAL OF BIG DATA																	Attigeri, Girija/ITV-3126-2023															2196-1115				2024-03-20	2022	9	1
J	Chu, WM; Kristiani, E; Wang, YC; Lin, YR; Lin, SY; Chan, WC; Yang, CT; Tsan, YT				Chu, Wei-Min; Kristiani, Endah; Wang, Yu-Chieh; Lin, Yen-Ru; Lin, Shih-Yi; Chan, Wei-Cheng; Yang, Chao-Tung; Tsan, Yu-Tse			A model for predicting fall risks of hospitalized elderly in Taiwan-A machine learning approach based on both electronic health records and comprehensive geriatric assessment	FRONTIERS IN MEDICINE																	Yang, Chao-Tung/B-4562-2009	Yang, Chao-Tung/0000-0002-9579-4426; Chu, Wei-Min/0000-0001-9870-8362														2296-858X				2024-08-09	2022	9
C	Nguyen, H; Nguyen, V; Nguyen, T; Larsen, ME; O'Dea, B; Nguyen, DT; Le, T; Phung, D; Venkatesh, S; Christensen, H		Hacid, H; Cellary, W; Wang, H; Paik, HY; Zhou, R		Nguyen, Hung; Van Nguyen; Thin Nguyen; Larsen, Mark E.; O'Dea, Bridianne; Duc Thanh Nguyen; Trung Le; Dinh Phung; Venkatesh, Svetha; Christensen, Helen			Jointly Predicting Affective and Mental Health Scores Using Deep Neural Networks of Visual Cues on the Web	WEB INFORMATION SYSTEMS ENGINEERING, WISE 2018, PT II	Lecture Notes in Computer Science				19th International Conference on Web Information Systems Engineering (WISE)	NOV 12-15, 2018	Dubai, U ARAB EMIRATES										Nguyen, Thin/IXD-7832-2023; Phung, Dinh Q/D-1328-2012	Nguyen, Thin/0000-0003-3467-8963; Phung, Dinh Q/0000-0002-9977-8247; O'Dea, Bridianne/0000-0003-1731-210X; Venkatesh, Svetha/0000-0001-8675-6631													0302-9743	1611-3349	978-3-030-02925-8; 978-3-030-02924-1				2018	11234
J	Alazzam, MB; Alassery, F; Almulihi, A				Alazzam, Malik Bader; Alassery, Fawaz; Almulihi, Ahmed			A Novel Smart Healthcare Monitoring System Using Machine Learning and the Internet of Things	WIRELESS COMMUNICATIONS & MOBILE COMPUTING																	ALAZZAM, MALIK Bader/AAD-3084-2021; Almulihi, Ahmed/ABA-8349-2021	ALAZZAM, MALIK Bader/0000-0001-7964-1051; alassery, fawaz/0000-0002-8187-2286													1530-8669	1530-8677				2024-12-08	2021	2021
J	Song, KR; Potenza, MN; Fang, XY; Gong, GL; Yao, YW; Wang, ZL; Liu, L; Ma, SS; Xia, CC; Lan, J; Deng, LY; Wu, LL; Zhang, JT				Song, Kun-Ru; Potenza, Marc N.; Fang, Xiao-Yi; Gong, Gao-Lang; Yao, Yuan-Wei; Wang, Zi-Liang; Liu, Lu; Ma, Shan-Shan; Xia, Cui-Cui; Lan, Jing; Deng, Lin-Yuan; Wu, Lu-Lu; Zhang, Jin-Tao			Resting-state connectome-based support-vector-machine predictive modeling of internet gaming disorder	ADDICTION BIOLOGY																	Wang, zijun/JNS-5435-2023; Wang, Zhiquan/HHS-6768-2022; wang, ziqi/IQS-5011-2023; Yao, Yuan-Wei/J-7368-2019; wang, ziwei/HQY-9921-2023; Wang, Zilong/IQV-2260-2023	Yao, Yuan-Wei/0000-0002-9635-7826; Wang, Zilong/0009-0007-5784-1467; Zhang, Jin-Tao/0000-0002-4807-1196													1355-6215	1369-1600				JUL	2021	26	4
C	Tasnim, M; Novikova, J		Wani, MA; Kantardzic, M; Palade, V; Neagu, D; Yang, L; Chan, KY		Tasnim, Mashrura; Novikova, Jekaterina			Cost-effective Models for Detecting Depression from Speech	2022 21ST IEEE INTERNATIONAL CONFERENCE ON MACHINE LEARNING AND APPLICATIONS, ICMLA					21st IEEE International Conference on Machine Learning and Applications (IEEE ICMLA)	DEC 12-14, 2022	Nassau, BAHAMAS	IEEE									Tasnim, Mshrura/ABV-6461-2022	Tasnim, Mshrura/0000-0003-1042-9639															978-1-6654-6283-9				2022
C	Wang, XW; Long, YF; Qin, PY; Huang, CH; Guo, CC; Gao, Y; Huang, CR		Dong, M; Gu, Y; Hong, JF		Wang, Xiaowen; Long, Yunfei; Qin, Panyu; Huang, Chunhong; Guo, Caichan; Gao, Yong; Huang, Chu-Ren			From Complex Emotion Words to Insomnia and Mental Health: A Corpus-Based Analysis of the Online Psychological Consultation Discourse About Insomnia Problems in Chinese	CHINESE LEXICAL SEMANTICS, CLSW 2021, PT II	Lecture Notes in Artificial Intelligence				22nd Chinese Lexical Semantics Workshop (CLSW)	MAY 15-16, 2021	Nanjing Normal Univ, Nanjing, PEOPLES R CHINA		Nanjing Normal Univ								LONG, YUNFEI/O-5784-2019; Huang, Chu-Ren/A-8757-2010	LONG, YUNFEI/0000-0002-4407-578X; Huang, Chu-Ren/0000-0002-8526-5520; Wang, Annie Xiaowen/0000-0003-4058-3987													0302-9743	1611-3349	978-3-031-06547-7; 978-3-031-06546-0				2022	13250
C	Bertl, M; Ross, P; Draheim, D		Strauss, C; Kotsis, G; Tjoa, AM; Khalil, I		Bertl, Markus; Ross, Peeter; Draheim, Dirk			Predicting Psychiatric Diseases Using AutoAI: A Performance Analysis Based on Health Insurance Billing Data	DATABASE AND EXPERT SYSTEMS APPLICATIONS, DEXA 2021, PT I	Lecture Notes in Computer Science				32nd International Conference on Database and Expert Systems Applications (DEXA)	SEP 27-30, 2021	ELECTR NETWORK	Software Competence Ctr Hagenberg,JKU Inst Telecooperat,iiwas										Draheim, Dirk/0000-0003-3376-7489; /0000-0003-0644-8095													0302-9743	1611-3349	978-3-030-86472-9; 978-3-030-86471-2				2021	12923
J	Meshram, P; Rambola, RK				Meshram, Pratiksha; Rambola, Radha Krishna			Diagnosis of depression level using multimodal approaches using deep learning techniques with multiple selective features	EXPERT SYSTEMS																		Rambola, Radha Krishna/0000-0002-3378-5102													0266-4720	1468-0394				MAY	2023	40	4
C	Nishat, MM; Mahbub, MA; Ahmed, A; Al Mamun, MA			IEEE	Nishat, Mirza Muntasir; Mahbub, Md Ashif; Ahmed, Ashik; Al Mamun, Md Abdullah			Performance Assessment of Machine Learning Classifiers in Detecting Psychological Impact of Postgraduate Students due to COVID-19	6TH IEEE INTERNATIONAL CONFERENCE ON RECENT ADVANCES AND INNOVATIONS IN ENGINEERING (ICRAIE)					6th International Conference and Workshops on Recent Advances and Innovations in Engineering (ICRAIE)	DEC 01-03, 2021	ELECTR NETWORK	Univ Teknologi Kedah Branch,IEEE Comp Soc,IEEE,IEEE Computat Intelligence Soc									Nishat, Mirza Muntasir/GXA-1160-2022; Al Mamun, Md Abdullah/AID-8872-2022	Al Mamun, Md Abdullah/0000-0001-8490-5891; , Md. Ashif Mahbub/0000-0002-3073-8482															978-1-6654-3402-7				2021
J	Amritphale, A; Chatterjee, R; Chatterjee, S; Amritphale, N; Rahnavard, A; Awan, GM; Omar, B; Fonarow, GC				Amritphale, Amod; Chatterjee, Ranojoy; Chatterjee, Suvo; Amritphale, Nupur; Rahnavard, Ali; Awan, G. Mustafa; Omar, Bassam; Fonarow, Gregg C.			Predictors of 30-Day Unplanned Readmission After Carotid Artery Stenting Using Artificial Intelligence	ADVANCES IN THERAPY																	Chatterjee, Suvo/HNB-8440-2023; Amritphale, Amod/AAM-3838-2021	Chatterjee, Suvo/0000-0002-9771-109X; Amritphale, Amod/0000-0001-5174-3742													0741-238X	1865-8652				JUN	2021	38	6
J	Uddin, MZ; Dysthe, KK; Folstad, A; Brandtzaeg, PB				Uddin, Md Zia; Dysthe, Kim Kristoffer; Folstad, Asbjorn; Brandtzaeg, Petter Bae			Deep learning for prediction of depressive symptoms in a large textual dataset	NEURAL COMPUTING & APPLICATIONS																		Uddin, Md Zia/0000-0002-5215-1834; Brandtzaeg, Petter Bae/0000-0002-9010-0800													0941-0643	1433-3058				JAN	2022	34	1
J	Laacke, S; Mueller, R; Schomerus, G; Salloch, S				Laacke, Sebastian; Mueller, Regina; Schomerus, Georg; Salloch, Sabine			Artificial Intelligence, Social Media and Depression. A New Concept of Health-Related Digital Autonomy	AMERICAN JOURNAL OF BIOETHICS																		Mueller, Regina/0000-0001-6821-6770; Laacke, Sebastian/0000-0002-0301-1333													1526-5161	1536-0075				2024-07-03	2021	21	7
C	Kumar, A; Choi, BJ; Pandey, SK; Park, S; Choi, S; Shekhawat, HS; De Neve, W; Saini, M; Prasanna, SRM; Singh, D		Kim, JH; Singh, M; Khan, J; Tiwary, US; Sur, M; Singh, D		Kumar, Ajit; Choi, Bong Jun; Pandey, Sandeep Kumar; Park, Sanghyeon; Choi, SeongIk; Shekhawat, Hanumant Singh; De Neve, Wesley; Saini, Mukesh; Prasanna, S. R. M.; Singh, Dhananjay			Exploring Multimodal Features and Fusion for Time-Continuous Prediction of Emotional Valence and Arousal	INTELLIGENT HUMAN COMPUTER INTERACTION, IHCI 2021	Lecture Notes in Computer Science				13th International Conference on Intelligent Human Computer Interaction (IHCI)	DEC 20-22, 2021	Kent State Univ, Design Innovat Hub, Kent, OH		Kent State Univ, Design Innovat Hub								Singh, Dhananjay/ABA-9824-2020; Choi, Bong Jun/E-4710-2019; De Neve, Wesley Marcel/C-6480-2008	Singh, Dhananjay/0000-0003-3822-9348; Choi, Bong Jun/0000-0002-6550-749X; De Neve, Wesley Marcel/0000-0002-8190-3839; Pandey, Sandeep/0000-0003-1995-6515													0302-9743	1611-3349	978-3-030-98404-5; 978-3-030-98403-8				2022	13184
C	Alharthi, H			IEEE Comp Soc	Alharthi, Hana			Predicting the level of generalized anxiety disorder of the coronavirus pandemic among college age students using artificial intelligence technology	2020 19TH INTERNATIONAL SYMPOSIUM ON DISTRIBUTED COMPUTING AND APPLICATIONS FOR BUSINESS ENGINEERING AND SCIENCE (DCABES 2020)	International Symposium on Distributed Computing and Applications to Business Engineering & Science				19th International Symposium on Distributed Computing and Applications for Business Engineering and Science (DCABES)	OCT 16-19, 2020	Xuzhou, PEOPLES R CHINA	Jiangnan Univ,China Univ Min & Technol,Wuhan Univ,Wuxi Taihu Univ,Univ Greenwich,Univ Wyoming,Wuhan Univ Technol,JinZhen Auto																							2379-3724		978-1-7281-9724-1				2020
J	Kumar, A				Kumar, Akshi			Machine learning for psychological disorder prediction in Indians during COVID-19 nationwide lockdown	INTELLIGENT DECISION TECHNOLOGIES-NETHERLANDS																		Kumar, Akshi/0000-0003-4263-7168													1872-4981	1875-8843					2021	15	1
J	Jin, Y; Liu, AH				Jin, Ye; Liu, Aheng			RETRACTED: Psychological Consultation and Health Analysis Method for Artificial Intelligence Multidecision Support (Retracted Article)	SECURITY AND COMMUNICATION NETWORKS																															1939-0114	1939-0122				2024-09-10	2022	2022
J	Bhat, P; Anuse, A; Kute, R; Bhadade, RS; Purnaye, P				Bhat, Pranav; Anuse, Alwin; Kute, Rupali; Bhadade, R. S.; Purnaye, Prasad			Mental Health Analyzer for Depression Detection Based on Textual Analysis	JOURNAL OF ADVANCES IN INFORMATION TECHNOLOGY																	Kute, Rupali/AAY-2325-2020	Kute, Rupali/0000-0001-7731-2561; Purnaye, Prasad/0000-0002-0224-2762													1798-2340					FEB	2022	13	1
J	He, L; Wei, DT; Yang, F; Zhang, J; Cheng, W; Feng, JF; Yang, WJ; Zhuang, KX; Chen, QL; Ren, ZT; Li, Y; Wang, XQ; Mao, Y; Chen, ZY; Liao, M; Cui, HR; Li, CB; He, QH; Lei, X; Feng, TY; Chen, H; Xie, P; Rolls, ET; Su, LY; Li, LJ; Qiu, J				He, Li; Wei, Dongtao; Yang, Fan; Zhang, Jie; Cheng, Wei; Feng, Jianfeng; Yang, Wenjing; Zhuang, Kaixiang; Chen, Qunlin; Ren, Zhiting; Li, Yu; Wang, Xiaoqin; Mao, Yu; Chen, Zhiyi; Liao, Mei; Cui, Huiru; Li, Chunbo; He, Qinghua; Lei, Xu; Feng, Tingyong; Chen, Hong; Xie, Peng; Rolls, Edmund T.; Su, Linyan; Li, Lingjiang; Qiu, Jiang			Functional Connectome Prediction of Anxiety Related to the COVID-19 Pandemic	AMERICAN JOURNAL OF PSYCHIATRY																	huang, libo/JMB-4345-2023; He, Li/AAL-4867-2021; wang, wenjuan/JGD-0428-2023; He, Qinghua/B-2573-2008; Lu, Dali/GSE-4800-2022; WANG, Bin/JGM-2639-2023; LEI, XU/JEF-7372-2023	He, Li/0000-0002-2213-2499; wang, wenjuan/0000-0002-4220-8817; He, Qinghua/0000-0001-6396-6273; Cheng, Wei/0000-0003-1118-1743; Chen, Qunlin/0000-0002-7396-1297; Mao, Yu/0000-0002-5754-3773; Rolls, Edmund/0000-0003-3025-1292													0002-953X	1535-7228				JUN	2021	178	6
J	Zhang, NX; Liu, CX; Chen, ZX; An, L; Ren, DC; Yuan, F; Yuan, RX; Ji, L; Bi, Y; Guo, ZM; Ma, GN; Xu, F; Yang, FP; Zhu, LP; Robert, G; Xu, YF; He, L; Bai, B; Yu, T; He, G				Zhang, Naixin; Liu, Chuanxin; Chen, Zhixuan; An, Lin; Ren, Decheng; Yuan, Fan; Yuan, Ruixue; Ji, Lei; Bi, Yan; Guo, Zhenming; Ma, Gaini; Xu, Fei; Yang, Fengping; Zhu, Liping; Robert, Gabirel; Xu, Yifeng; He, Lin; Bai, Bo; Yu, Tao; He, Guang			Prediction of adolescent subjective well-being: A machine learning approach	GENERAL PSYCHIATRY																	WANG, HUI/JFA-9683-2023; Yan, Jun/IXD-7801-2023; Xu, Yifeng/AAA-2064-2021; Wang, Jin/GYA-2019-2022; He, Guang/ABF-7381-2021	Xu, Yifeng/0000-0002-0403-1141; He, Guang/0000-0002-4911-088X													2096-5923	2517-729X				SEP	2019	32	5
J	Amanat, A; Rizwan, M; Javed, AR; Abdelhaq, M; Alsaqour, R; Pandya, S; Uddin, M				Amanat, Amna; Rizwan, Muhammad; Javed, Abdul Rehman; Abdelhaq, Maha; Alsaqour, Raed; Pandya, Sharnil; Uddin, Mueen			Deep Learning for Depression Detection from Textual Data	ELECTRONICS																	Abdelhaq, Maha/JWO-9090-2024; Pandya, Sharnil/P-7479-2019; Javed, Abdul Rehman/AAR-7021-2020; Uddin, Mueen/C-8588-2011; Alsaqour, Raed/AGE-6309-2022; Javed, Abdul Rehman/ABB-2826-2020; Abdelhaq, Maha/GLR-7496-2022	Pandya, Sharnil/0000-0002-4507-1844; Javed, Abdul Rehman/0000-0002-0570-1813; Alsaqour, Raed/0000-0001-8227-9110; Javed, Abdul Rehman/0000-0002-0570-1813; Alsaqour, Raed/0000-0003-2350-5661														2079-9292				MAR	2022	11	5
C	Dhuheir, M; Albaseer, A; Baccour, E; Erbad, A; Abdallah, M; Hamdi, M			IEEE	Dhuheir, Marwan; Albaseer, Abdullatif; Baccour, Emna; Erbad, Aiman; Abdallah, Mohamed; Hamdi, Mounir			Emotion Recognition for Healthcare Surveillance Systems Using Neural Networks: A Survey	IWCMC 2021: 2021 17TH INTERNATIONAL WIRELESS COMMUNICATIONS & MOBILE COMPUTING CONFERENCE (IWCMC)	International Wireless Communications and Mobile Computing Conference				17th IEEE International Wireless Communications and Mobile Computing Conference (IEEE IWCMC)	JUN 28-JUL 02, 2021	ELECTR NETWORK	IEEE,IEEE Harbin Sect,IEEE Commun Soc Harbin Chapter,Huawei									Erbad, Aiman/ABH-8517-2020; Albaseer, Abdullatif Mohammed/AAH-4285-2019; Abdallah, Mohamed/ABB-6297-2021	Albaseer, Abdullatif Mohammed/0000-0002-6886-6500; Abdallah, Mohamed/0000-0002-3261-7588													2376-6492		978-1-7281-8616-0				2021
J	Tsai, CH; Chen, PC; Liu, DS; Kuo, YY; Hsieh, TT; Chiang, DL; Lai, FP; Wu, CT				Tsai, Chan-Hen; Chen, Pei-Chen; Liu, Ding-Shan; Kuo, Ying-Ying; Hsieh, Tsung-Ting; Chiang, Dai-Lun; Lai, Feipei; Wu, Chia-Tung			Panic Attack Prediction Using Wearable Devices and Machine Learning: Development and Cohort Study	JMIR MEDICAL INFORMATICS																		Tsai, Chan-hen/0000-0003-0205-497X; Wu, Chia-Tung/0000-0002-5612-8607; Hsieh, Tsung-Ting/0000-0002-5082-4572; Lai, Feipei/0000-0001-7147-8122; Liu, Ding Shan/0000-0001-7838-8963; Chiang, Dai-Lun/0000-0001-6250-742X														2291-9694				FEB	2022	10	2
J	Yan, DD; Zhao, LL; Song, XW; Zang, XH; Yang, LC				Yan, Dan-Dan; Zhao, Lu-Lu; Song, Xin-Wang; Zang, Xiao-Han; Yang, Li-Cai			Automated detection of clinical depression based on convolution neural network model	BIOMEDICAL ENGINEERING-BIOMEDIZINISCHE TECHNIK																															0013-5585	1862-278X				2024-04-26	2022	67	2
J	Lahcene, A; Amine, DM; Abdelkader, D				Lahcene, Aid; Amine, Djenane Mouloud; Abdelkader, Dehbi			A Hybrid Deep Learning Model for Predicting Lifetime and Mechanical Performance Degradation of Multilayer Greenhouse Polyethylene Films	POLYMER SCIENCE SERIES B																	Dehbi, Abdelkader/L-8347-2018	Dehbi, Abdelkader/0000-0002-4056-1684; Djenane, Mouloud amine/0009-0002-0176-3977													1560-0904	1555-6123				NOV	2021	63	6
J	Lin, HF; Bu, NQ				Lin, Hangfeng; Bu, Naiqing			A CNN-Based Framework for Predicting Public Emotion and Multi-Level Behaviors Based on Network Public Opinion	FRONTIERS IN PSYCHOLOGY																															1664-1078					2024-06-23	2022	13
C	Raisa, JF; Kaiser, MS; Mahmud, M		Mahmud, M; He, J; Vassanelli, S; VanZundert, A; Zhong, N		Raisa, Jasiya Fairiz; Kaiser, M. Shamim; Mahmud, Mufti			A Machine Learning Approach for Early Detection of Postpartum Depression in Bangladesh	BRAIN INFORMATICS (BI 2022)	Lecture Notes in Artificial Intelligence				15th International Conference on Brain Informatics (BI)	JUL 15-17, 2022	Padua, ITALY										Mahmud/C-7752-2012	Mahmud/0000-0002-2037-8348; Raisa, Jasiya Fairiz/0000-0002-9548-8154													0302-9743	1611-3349	978-3-031-15037-1; 978-3-031-15036-4				2022	13406
J	Glauser, T; Santel, D; DelBello, M; Faist, R; Toon, T; Clark, P; McCourt, R; Wissel, B; Pestian, J				Glauser, Tracy; Santel, Daniel; DelBello, Melissa; Faist, Robert; Toon, Tonia; Clark, Peggy; McCourt, Rachel; Wissel, Benjamin; Pestian, John			Identifying epilepsy psychiatric comorbidities with machine learning	ACTA NEUROLOGICA SCANDINAVICA																	; Glauser, Tracy/L-7439-2015	Wissel, Benjamin/0000-0002-8967-9296; Glauser, Tracy/0000-0003-1520-2732													0001-6314	1600-0404				MAY	2020	141	5
J	Sharma, A; Verbeke, WJMI				Sharma, Amita; Verbeke, Willem J. M., I			Improving Diagnosis of Depression With XGBOOST Machine Learning Model and a Large Biomarkers Dutch Dataset (n=11,081)	FRONTIERS IN BIG DATA																																2624-909X				2024-04-30	2020	3
J	Tian, ZC; Liu, HL; Zhang, ST; Wu, JR; Tian, JH				Tian, Zhuangcai; Liu, Hanlu; Zhang, Shaotong; Wu, Jinran; Tian, Jiahao			Prediction of shear stress induced by shoaling internal solitary waves based on machine learning method	MARINE GEORESOURCES & GEOTECHNOLOGY																	Han, Yang/JVN-5921-2024; yang, peng/JEZ-8452-2023; Yang, Hai/JQI-4956-2023; yang, yun/IZE-1092-2023; Liu, Yujie/IWU-6535-2023; Jiang, Yu/JEZ-9814-2023; Zhang, Yunxuan/IXD-9283-2023; Yang, Tian/JFB-1008-2023; Yan, Miaochen/JLL-5061-2023; zhang, yuyang/IVV-5089-2023; Yang, Jiao/JTV-6688-2023; zhang, yue/JAC-3705-2023; Wu, Jinran/O-7657-2017; yang, xu/JMP-5558-2023; liu, xinyu/IWD-6630-2023	Liu, Yujie/0000-0002-1153-6156; Wu, Jinran/0000-0002-2388-3614;													1064-119X	1521-0618				2024-02-01	2023	41	2
J	Xu, BH; Moradi, M; Kuplicki, R; Stewart, JL; McKinney, B; Sen, S; Paulus, MP				Xu, Bohan; Moradi, Mahdi; Kuplicki, Rayus; Stewart, Jennifer L.; McKinney, Brett; Sen, Sandip; Paulus, Martin P.			Machine Learning Analysis of Electronic Nose in a Transdiagnostic Community Sample With a Streamlined Data Collection Approach: No Links Between Volatile Organic Compounds and Psychiatric Symptoms	FRONTIERS IN PSYCHIATRY																		Stewart, Jennifer/0000-0003-0123-9438													1664-0640					2024-09-16	2020	11
C	Muzammel, M; Othmani, A; Mukherjee, H; Salam, H		Almeida, JR; Gonzalez, AR; Shen, L; Kane, B; Traina, A; Soda, P; Oliveira, JL		Muzammel, Muhammad; Othmani, Alice; Mukherjee, Himadri; Salam, Hanan			Identification of Signs of Depression Relapse using Audio-visual Cues: A Preliminary Study	2021 IEEE 34TH INTERNATIONAL SYMPOSIUM ON COMPUTER-BASED MEDICAL SYSTEMS (CBMS)	IEEE International Symposium on Computer-Based Medical Systems				34th IEEE International Symposium on Computer-Based Medical Systems (IEEE CBMS)	JUN 07-09, 2021	ELECTR NETWORK	IEEE,IEEE Comp Soc																							2372-9198		978-1-6654-4121-6				2021
C	Zulfiker, MS; Kabir, N; Biswas, A; Chakraborty, P		Singh, M; Tyagi, V; Gupta, PK; Flusser, J; Oren, T; Sonawane, VR		Zulfiker, Md Sabab; Kabir, Nasrin; Biswas, Al Amin; Chakraborty, Partha			Predicting Insomnia Using Multilayer Stacked Ensemble Model	ADVANCES IN COMPUTING AND DATA SCIENCES, PT I	Communications in Computer and Information Science				5th International Conference on Advances in Computing and Data Sciences (ICACDS)	APR 23-24, 2021	MVPSS Karmaveer Adv Baburao Ganpatrao Thakare Coll Engn, Nashik, INDIA	Consilio Intelligence Res Lab,GISR Fdn,Print Canvas,SK Info Techies	MVPSS Karmaveer Adv Baburao Ganpatrao Thakare Coll Engn								Biswas, Al Amin/IAP-6030-2023; Chakraborty, Partha/AAR-3789-2020	Biswas, Al Amin/0000-0002-1354-3042; Chakraborty, Partha/0000-0002-5517-4134; Zulfiker, Md. Sabab/0000-0001-6848-6789													1865-0929	1865-0937	978-3-030-81462-5; 978-3-030-81461-8				2021	1440
J	Alsaade, FW; Alzahrani, MS				Alsaade, Fawaz Waselallah; Alzahrani, Mohammed Saeed			Classification and Detection of Autism Spectrum Disorder Based on Deep Learning Algorithms	COMPUTATIONAL INTELLIGENCE AND NEUROSCIENCE																		AL-Zahrani, Prof. Mohammed/0000-0002-9149-1604													1687-5265	1687-5273				2024-02-28	2022	2022
J	Li, CL; Gheorghe, DA; Gallacher, JE; Bauermeister, S				Li, Chenlu; Gheorghe, Delia A.; Gallacher, John E.; Bauermeister, Sarah			Psychiatric comorbid disorders of cognition: a machine learning approach using 1175 UK Biobank participants	EVIDENCE-BASED MENTAL HEALTH																	Gheorghe, Delia A/IUP-4645-2023; Gheorghe, Delia/AAT-2252-2021	Gheorghe, Delia A/0000-0002-0474-2939; Gheorghe, Delia/0000-0002-0474-2939; Bauermeister, Sarah/0000-0001-9463-6971													1362-0347	1468-960X				NOV	2020	23	4
J	Blumenstock, G; Lessmann, S; Seow, HV				Blumenstock, Gabriel; Lessmann, Stefan; Seow, Hsin-Vonn			Deep learning for survival and competing risk modelling	JOURNAL OF THE OPERATIONAL RESEARCH SOCIETY																	Lessmann, Stefan/AEG-7736-2022; Seow, Hsin-Vonn/AAX-2512-2021	Lessmann, Stefan/0000-0001-7685-262X; Seow, Hsin-Vonn/0000-0002-6877-8498													0160-5682	1476-9360				2024-01-02	2022	73	1
J	Chakraborty, S; Mahdi, HF; Al-Abyadh, MHA; Pant, K; Sharma, A; Ahmadi, F				Chakraborty, Sudeshna; Mahdi, Hussain Falih; Al-Abyadh, Mohammed Hasan Ali; Pant, Kumud; Sharma, Aditi; Ahmadi, Fardin			Large-Scale Textual Datasets and Deep Learning for the Prediction of Depressed Symptoms	COMPUTATIONAL INTELLIGENCE AND NEUROSCIENCE																	Sharma, Aditi/HHM-9116-2022; Sharma, Aditi/HLQ-6616-2023; Al-Abyadh, Mohammed/ADF-8417-2022	Al-Abyadh, Mohammed/0000-0002-8964-6670; Sharma, Dr Aditi/0000-0001-7202-6371													1687-5265	1687-5273				2024-04-12	2022	2022
J	Arrieta, AB; Gil-Lopez, S; Laña, I; Bilbao, MN; Del Ser, J				Barredo Arrieta, Alejandro; Gil-Lopez, Sergio; Lana, Ibai; Bilbao, Miren Nekane; Del Ser, Javier			On the post-hoc explainability of deep echo state networks for time series forecasting, image and video classification	NEURAL COMPUTING & APPLICATIONS																	Del Ser, Javier/AAA-2965-2021	Del Ser, Javier/0000-0002-1260-9775; Lana, Ibai/0000-0002-2682-6199; BILBAO MARON, MIREN NEKANE/0000-0002-0519-8728													0941-0643	1433-3058				JUL	2022	34	13
J	Li, Z; Fields, M; Panov, F; Ghatan, S; Yener, B; Marcuse, L				Li, Zan; Fields, Madeline; Panov, Fedor; Ghatan, Saadi; Yener, Buelent; Marcuse, Lara			Deep Learning of Simultaneous Intracranial and Scalp EEG for Prediction, Detection, and Lateralization of Mesial Temporal Lobe Seizures	FRONTIERS IN NEUROLOGY																															1664-2295					2024-11-11	2021	12
J	Jia, MH; Liu, WJ; Duan, JW; Chen, L; Chen, CLP; Wang, Q; Zhou, ZG				Jia, Manhua; Liu, Wenjian; Duan, Junwei; Chen, Long; Chen, C. L. Philip; Wang, Qun; Zhou, Zhiguo			Efficient graph convolutional networks for seizure prediction using scalp EEG	FRONTIERS IN NEUROSCIENCE																	chen, long/HJI-7459-2023; Zhou, Zhiguo/S-4260-2018	Zhou, Zhiguo/0000-0003-4207-5759														1662-453X				2024-08-01	2022	16
J	Wawer, A; Chojnicka, I				Wawer, Aleksander; Chojnicka, Izabela			Detecting autism from picture book narratives using deep neural utterance embeddings	INTERNATIONAL JOURNAL OF LANGUAGE & COMMUNICATION DISORDERS																		Wawer, Aleksander/0000-0002-7081-9797													1368-2822	1460-6984				SEP	2022	57	5
C	Kour, H; Gupta, MK			IEEE	Kour, H.; Gupta, M. K.			Hybrid LSTM-TCN Model for Predicting Depression using Twitter Data	2022 17TH INTERNATIONAL CONFERENCE ON CONTROL, AUTOMATION, ROBOTICS AND VISION (ICARCV)	International Conference on Control Automation Robotics and Vision				17th International Conference on Control, Automation, Robotics and Vision (ICARCV)	DEC 11-13, 2022	Singapore, SINGAPORE																								2474-2953		978-1-6654-7687-4				2022
J	Hossain, E; Alazeb, A; Almudawi, N; Almakdi, S; Alshehri, M; Faruque, MGG; Rahman, W				Hossain, Elias; Alazeb, Abdulwahab; Almudawi, Naif; Almakdi, Sultan; Alshehri, Mohammed; Faruque, M. Gazi Golam; Rahman, Wahidur			Forecasting Mental Stress Using Machine Learning Algorithms	CMC-COMPUTERS MATERIALS & CONTINUA																	Hossain, Md. Elias/AAM-1353-2021	Hossain, Md. Elias/0000-0002-9364-7916; Alazeb, Abdulwahab/0000-0001-9661-7440													1546-2218	1546-2226					2022	72	3
J	Sharma, SD; Sharma, S; Singh, R; Gehlot, A; Priyadarshi, N; Twala, B				Sharma, Sameer Dev; Sharma, Sonal; Singh, Rajesh; Gehlot, Anita; Priyadarshi, Neeraj; Twala, Bhekisipho			Deep Recurrent Neural Network Assisted Stress Detection System for Working Professionals	APPLIED SCIENCES-BASEL																	Gehlot, Anita/HGD-3508-2022; Singh, Rajesh/AAV-3309-2020; Twala, Bhekisipho/L-9505-2016	Gehlot, Anita/0000-0001-6463-9581; Singh, Rajesh/0000-0002-3164-8905; Twala, Bhekisipho/0000-0002-3452-9581; Priyadarshi, Neeraj/0000-0001-6620-6771														2076-3417				SEP	2022	12	17
J	Sahoo, B; Samantaray, SR; Bhalja, BR				Sahoo, Biswajit; Samantaray, Subhransu Ranjan; Bhalja, Bhavesh R.			An Effective Zone-3 Supervision of Distance Relay for Enhancing Wide Area Back-Up Protection of Transmission System	IEEE TRANSACTIONS ON POWER DELIVERY																	Sahoo, Biswajit/AAY-7019-2021	Bhalja, Bhavesh/0000-0002-6289-7146; Sahoo, Biswajit/0000-0003-3292-3574													0885-8977	1937-4208				OCT	2021	36	5
J	Rahma, ON; Putra, AP; Rahmatillah, A; Putri, YSKA; Fajriaty, ND; Ain, K; Chai, R				Rahma, Osmalina Nur; Putra, Alfian Pramudita; Rahmatillah, Akif; Putri, Yang Sa'ada Kamila Ariyansah; Fajriaty, Nuzula Dwi; Ain, Khusnul; Chai, Rifai			Electrodermal Activity for Measuring Cognitive and Emotional Stress Level	JOURNAL OF MEDICAL SIGNALS & SENSORS																	Pramudita Putra, Alfian/X-8135-2018	Pramudita Putra, Alfian/0000-0001-5098-4202													2228-7477					APR-JUN	2022	12	2
C	Liu, Y; Lu, XY; Hi, DS; Yuan, JY; Pan, T; An, HZ		Xiong, D; Jiang, R; Lu, Y; Dong, M; Li, H		Liu, Yang; Lu, Xiaoyong; Hi, Daimin S.; Yuan, Jingyi; Pan, Tao; An, Haizhen			Improved Depression Recognition Using Attention and Multitask Learning of Gender Recognition	2021 INTERNATIONAL CONFERENCE ON ASIAN LANGUAGE PROCESSING (IALP)	International Conference on Asian Language Processing				25th International Conference on Asian Language Processing (IALP)	DEC 11-13, 2021	ELECTR NETWORK	Chinese & Oriental Languages Informat Proc Soc,Ludong Univ,IEEE,IEEE Singapore Sect									ZHAO, S/IWV-4219-2023														2159-1962	2159-1970	978-1-6654-8311-7				2021
J	Alhakami, H; Alhakami, W; Baz, A; Faizan, M; Khan, MW; Agrawal, A				Alhakami, Hosam; Alhakami, Wajdi; Baz, Abdullah; Faizan, Mohd; Khan, Mohd Waris; Agrawal, Alka			Evaluating Intelligent Methods for Detecting COVID-19 Fake News on Social Media Platforms	ELECTRONICS																		Khan, Mohd Waris/0000-0001-9493-3765; Agrawal, Dr. Alka/0000-0001-5503-7917; Alhakami, Hosam/0000-0002-4908-5573; Alhakami, Wajdi/0000-0003-1230-9470; Baz, Abdullah/0000-0002-8669-6883														2079-9292				AUG	2022	11	15
C	Latif, AA; Cob, ZC; Drus, SM; Anwar, RM; Radzi, HM			IEEE	Latif, Aliza Abdul; Cob, Zaihisma Che; Drus, Sulfeeza Mohd; Anwar, Rina Md; Radzi, Husni Mohd			Understanding Depression Detection Using Social Media	6TH IEEE INTERNATIONAL CONFERENCE ON RECENT ADVANCES AND INNOVATIONS IN ENGINEERING (ICRAIE)					6th International Conference and Workshops on Recent Advances and Innovations in Engineering (ICRAIE)	DEC 01-03, 2021	ELECTR NETWORK	Univ Teknologi Kedah Branch,IEEE Comp Soc,IEEE,IEEE Computat Intelligence Soc									Che Cob, Zaihisma/GLT-0159-2022; Md Anwar, Rina/GLT-4044-2022; Mohd Drus, Sulfeeza/GLT-0116-2022	Che Cob, Zaihisma/0000-0003-0875-9188; Md Anwar, Rina/0000-0002-6360-6320;															978-1-6654-3402-7				2021
C	Pang, GS; Pham, NTA; Baker, E; Bentley, R; van den Hengel, A		Gama, J; Li, T; Yu, Y; Chen, E; Zheng, Y; Teng, F		Pang, Guansong; Ngoc Thien Anh Pham; Baker, Emma; Bentley, Rebecca; van den Hengel, Anton			Deep Depression Prediction on Longitudinal Data via Joint Anomaly Ranking and Classification	ADVANCES IN KNOWLEDGE DISCOVERY AND DATA MINING, PAKDD 2022, PT II	Lecture Notes in Artificial Intelligence				26th Pacific-Asia Conference on Knowledge Discovery and Data Mining (PAKDD)	MAY 16-19, 2022	SW Jiaotong Univ, Chengdu, PEOPLES R CHINA		SW Jiaotong Univ								Bentley, Rebecca/GPC-7383-2022; Baker, Emma/R-5065-2017; Pang, Guansong/ABD-7725-2021	Bentley, Rebecca/0000-0003-3334-7353; Baker, Emma/0000-0002-9390-0491; Pang, Guansong/0000-0002-9877-2716													2945-9133	1611-3349	978-3-031-05936-0; 978-3-031-05935-3				2022	13281
C	Chen, X; Pan, ZG		Pan, Z; Hei, X		Chen, Xin; Pan, Zhigeng			A review on assessment, early warning and auxiliary diagnosis of depression based on different modal data	TWELFTH INTERNATIONAL CONFERENCE ON GRAPHICS AND IMAGE PROCESSING (ICGIP 2020)	Proceedings of SPIE				12th International Conference on Graphics and Image Processing (ICGIP)	NOV 13-15, 2020	Xian, PEOPLES R CHINA	Foshan Univ,Changan Univ,NW A & F Univ,Sichuan Univ,Ocean Univ China,Univ Portsmouth,China Soc Image & Graph,China Graph Soc,Xian Univ Technol																							0277-786X	1996-756X	978-1-5106-4278-2; 978-1-5106-4277-5				2021	11720
J	Liapis, A; Faliagka, E; Antonopoulos, CP; Keramidas, G; Voros, N				Liapis, Alexandros; Faliagka, Evanthia; Antonopoulos, Christos P.; Keramidas, Georgios; Voros, Nikolaos			Advancing Stress Detection Methodology with Deep Learning Techniques Targeting UX Evaluation in AAL Scenarios: Applying Embeddings for Categorical Variables	ELECTRONICS																		Liapis, Alexandros/0000-0002-0299-5051; Voros, Nikolaos/0000-0003-2410-5205														2079-9292				JUL	2021	10	13
C	Ansar, AS; Sudha, S			IEEE	Ansar, Shameem A.; Sudha, S.			Prediction of Earthquake Induced Landslide Using Deep Learning Models	PROCEEDINGS OF THE 2020 5TH INTERNATIONAL CONFERENCE ON COMPUTING, COMMUNICATION AND SECURITY (ICCCS-2020)					5th International Conference on Computing, Communication and Security (ICCCS)	OCT 14-16, 2020	IIT Patna, Dayalpur, INDIA		IIT Patna								Selvaraj, Sudha/ABB-1473-2021	Selvaraj, Sudha/0000-0002-1224-1907															978-1-7281-9180-5				2020
C	Bu, YF; Wang, XC; Wang, SJ		Zhang, L; AlShawabkeh, M		Bu, Yifan; Wang, Xuanchen; Wang, Shijie			Convolutional Neural Network in predicting Electrocardiogram	INTERNATIONAL CONFERENCE ON ALGORITHMS, HIGH PERFORMANCE COMPUTING, AND ARTIFICIAL INTELLIGENCE (AHPCAI 2021)	Proceedings of SPIE				International Conference on Algorithms, High Performance Computing, and Artificial Intelligence (AHPCAI)	NOV 19-21, 2021	Sanya, PEOPLES R CHINA	Henan Coll Graduat Employment Promot Assoc,Acad Exchange Informat Ctr,Zhengzhou Univ,Henan Univ,Henan Polytechn Univ,Henan Univ Sci & Technol,N China Univ Water Resources & Elect Power																							0277-786X	1996-756X	978-1-5106-5189-0; 978-1-5106-5188-3				2021	12156
C	Dhaouadi, S; Ben Khelifa, MM			IEEE	Dhaouadi, Sabrine; Ben Khelifa, Mohamed Moncef			A multimodal Physiological-Based Stress Recognition: Deep Learning Models' Evaluation in Gamers' Monitoring Application	2020 5TH INTERNATIONAL CONFERENCE ON ADVANCED TECHNOLOGIES FOR SIGNAL AND IMAGE PROCESSING (ATSIP'2020)					5th International Conference on Advanced Technologies for Signal and Image Processing (ATSIP)	SEP 02-05, 2020	Sfax, TUNISIA	Inst Elect & Elect Engineers, Tunisia Sect,IEEE Signal Proc Soc, Tunisia Chapter,Adv Technologies Med & Signals Lab,ENIS Sch,ISAAM Inst,Minist Higher Educ & Res,IEEE																									978-1-7281-7513-3				2020
J	Mayfield, AB; Dempsey, AC; Chen, CS; Lin, CH				Mayfield, Anderson B. B.; Dempsey, Alexandra C. C.; Chen, Chii-Shiarng; Lin, Chiahsin			Expediting the Search for Climate-Resilient Reef Corals in the Coral Triangle with Artificial Intelligence	APPLIED SCIENCES-BASEL																		Mayfield, Anderson/0000-0003-0138-7844														2076-3417				DEC	2022	12	24
J	Nimmagadda, R; Arora, K; Martin, MV				Nimmagadda, Ritvik; Arora, Kritika; Martin, Miguel Vargas			Emotion recognition models for companion robots	JOURNAL OF SUPERCOMPUTING																		Nimmagadda, Ritvik/0000-0002-6883-3573													0920-8542	1573-0484				JUL	2022	78	11
J	Wu, XL; Zhu, LL; Zhao, Z; Xu, BY; Yang, JL; Long, JX; Su, L				Wu, Xulong; Zhu, Lulu; Zhao, Zhi; Xu, Bingyi; Yang, Jialei; Long, Jianxiong; Su, Li			Application of machine learning in diagnostic value of mRNAs for bipolar disorder	NORDIC JOURNAL OF PSYCHIATRY																		su, li/0000-0002-1435-9669													0803-9488	1502-4725				2024-02-01	2022	76	2
J	Chatterjee, D; Dutta, S; Shaikh, R; Saha, SK				Chatterjee, Debatri; Dutta, Souvik; Shaikh, Rahul; Saha, Sanjoy Kumar			A lightweight deep neural network for detection of mental states from physiological signals	INNOVATIONS IN SYSTEMS AND SOFTWARE ENGINEERING																															1614-5046	1614-5054				2022 JUL 23	2022
J	Sandhu, KS; Aoun, M; Morris, CF; Carter, AH				Sandhu, Karansher Singh; Aoun, Meriem; Morris, Craig F.; Carter, Arron H.			Genomic Selection for End-Use Quality and Processing Traits in Soft White Winter Wheat Breeding Program with Machine and Deep Learning Models	BIOLOGY-BASEL																	Carter, Arron H/E-9631-2019; Morris, Craig/AAB-4635-2021; Sandhu, Karansher/ABC-1997-2021	Carter, Arron H/0000-0002-8019-6554; Sandhu, Karansher/0000-0002-9395-2646														2079-7737				JUL	2021	10	7
J	Ryu, YH; Kim, SY; Kim, TU; Lee, SJ; Park, SJ; Jung, HY; Hyun, JK				Ryu, Yeong Hwan; Kim, Seo Young; Kim, Tae Uk; Lee, Seong Jae; Park, Soo Jun; Jung, Ho-Youl; Hyun, Jung Keun			Prediction of Poststroke Depression Based on the Outcomes of Machine Learning Algorithms	JOURNAL OF CLINICAL MEDICINE																		Lee, Seong Jae/0000-0001-7867-4695; Hyun, Jung Keun/0000-0001-9254-4424														2077-0383				APR	2022	11	8
J	Rodríguez-Ruiz, JG; Galván-Tejada, CE; Luna-García, H; Gamboa-Rosales, H; Celaya-Padilla, JM; Arceo-Olague, JG; Tejada, JIG				Rodriguez-Ruiz, Julieta G.; Galvan-Tejada, Carlos E.; Luna-Garcia, Huizilopoztli; Gamboa-Rosales, Hamurabi; Celaya-Padilla, Jose M.; Arceo-Olague, Jose G.; Tejada, Jorge I. Galvan			Classification of Depressive and Schizophrenic Episodes Using Night-Time Motor Activity Signal	HEALTHCARE																	Olague, Jose Guadalupe Arceo/F-2076-2019; Padilla, Jose M Celaya/N-8158-2017	Olague, Jose Guadalupe Arceo/0000-0002-7240-8158; Padilla, Jose M Celaya/0000-0001-6847-3777; Rodriguez, Julieta/0000-0002-8690-8049; Luna-Garcia, Huizilopoztli/0000-0001-5714-7482; Gamboa Rosales, Hamurabi/0000-0002-9498-6602; Galvan-Tejada, Carlos E./0000-0002-7635-4687														2227-9032				JUL	2022	10	7
J	Asaduzzaman, S; Ahmed, MR; Rehana, H; Chakraborty, S; Islam, MS; Bhuiyan, T				Asaduzzaman, Sayed; Ahmed, Md. Raihan; Rehana, Hasin; Chakraborty, Setu; Islam, Md. Shariful; Bhuiyan, Touhid			Machine learning to reveal an astute risk predictive framework for Gynecologic Cancer and its impact on women psychology: Bangladeshi perspective	BMC BIOINFORMATICS																	Asaduzzaman, Sayed/AAM-2900-2020; Rehana, Hasin/IWL-8268-2023	Asaduzzaman, Sayed/0000-0002-8556-3691; Rehana, Hasin/0000-0003-2992-6547; Ahmed, Md Raihan/0000-0003-1459-8157													1471-2105					2024-04-24	2021	22	1
J	Metin, B; Uyulan, Ç; Ergüzel, TT; Farhad, S; Çifçi, E; Türk, Ö; Tarhan, N				Metin, Baris; Uyulan, Caglar; Erguzel, Turker Tekin; Farhad, Shams; Cifci, Elvan; Turk, Omer; Tarhan, Nevzat			The Deep Learning Method Differentiates Patients with Bipolar Disorder from Controls with High Accuracy Using EEG Data	CLINICAL EEG AND NEUROSCIENCE																	Tarhan, Nevzat Kasif/AIB-8542-2022; Farhad, Shams/HHZ-8838-2022; türk, ömer/AAI-6751-2020	Tarhan, Nevzat Kasif/0000-0002-6810-7096; Erguzel, Turker/0000-0001-8438-6542; Farhad, Shams/0000-0003-0591-2765; Uyulan, Caglar/0000-0002-6423-6720; TURK, Omer/0000-0002-0060-1880													1550-0594	2169-5202				2022 NOV 6	2022
J	Gil, M; Kim, SS; Min, EJ				Gil, Minji; Kim, Suk -Sun; Min, Eun Jeong			Machine learning models for predicting risk of depression in Korean college students: Identifying family and individual factors	FRONTIERS IN PUBLIC HEALTH																																2296-2565				2024-11-17	2022	10
J	Xu, J; Wang, F; Xu, ZX; Adekkanattu, P; Brandt, P; Jiang, GQ; Kiefer, RC; Luo, Y; Mao, CS; Pacheco, JA; Rasmussen, LV; Zhang, YY; Isaacson, R; Pathak, J				Xu, Jie; Wang, Fei; Xu, Zhenxing; Adekkanattu, Prakash; Brandt, Pascal; Jiang, Guoqian; Kiefer, Richard C.; Luo, Yuan; Mao, Chengsheng; Pacheco, Jennifer A.; Rasmussen, Luke V.; Zhang, Yiye; Isaacson, Richard; Pathak, Jyotishman			Data-drivendiscovery of probable Alzheimer's disease and related dementia subphenotypes using electronic health records	LEARNING HEALTH SYSTEMS																	luo, yuan/JLS-6416-2023; chen, qiang/JXY-6982-2024; YAN, LING/JXY-6904-2024; Jiang, Guo/ISR-9858-2023; Luo, Yuan/K-5563-2016	Luo, Yuan/0000-0003-0195-7456; XU, JIE/0000-0001-5291-5198; Zhang, Yiye/0000-0003-3494-2699; Mao, Chengsheng/0000-0002-1515-9626													2379-6146					OCT	2020	4	4
J	Pinheiro, LICC; Pereira, MLD; Andrade, ECD; Nunes, LC; Abreu, WCD; Pinheiro, PGCD; Holanda, R; Pinheiro, PR				Pinheiro, Luana I. C. C.; Pereira, Maria Lucia D.; Andrade, Evandro C. de; Nunes, Luciano C.; Abreu, Wilson C. de; Pinheiro, Pedro Gabriel Caliope D.; Holanda Filho, Raimir; Pinheiro, Placido Rogerio			An Intelligent Multicriteria Model for Diagnosing Dementia in People Infected with Human Immunodeficiency Virus	APPLIED SCIENCES-BASEL																	Pereira, Maria Lúcia Duarte/F-2176-2016; PINHEIRO, PLACIDO ROGERIO/J-7758-2019	Pereira, Maria Lúcia Duarte/0000-0002-7685-6169; PINHEIRO, PLACIDO ROGERIO/0000-0002-1718-1712; Abreu, Wilson/0000-0002-0847-824X														2076-3417				NOV	2021	11	21
J	Huang, HL; Li, J; Yang, HW; Wang, B; Gao, RY; Luo, M; Li, WT; Zhang, G; Liu, L				Huang, Honglin; Li, Jun; Yang, Hongwei; Wang, Biao; Gao, Reyu; Luo, Ming; Li, Wentuo; Zhang, Geng; Liu, Liu			Research on prediction methods of formation pore pressure based on machine learning	ENERGY SCIENCE & ENGINEERING																		Huang, Honglin/0000-0001-7558-1135														2050-0505				JUN	2022	10	6
J	Ahmed, A; Aziz, S; Khalifa, M; Shah, U; Hassan, A; Abd-Alrazaq, A; Househ, M				Ahmed, Arfan; Aziz, Sarah; Khalifa, Mohamed; Shah, Uzair; Hassan, Asma; Abd-Alrazaq, Alaa; Househ, Mowafa			Thematic Analysis on User Reviews for Depression and Anxiety Chatbot Apps: Machine Learning Approach	JMIR FORMATIVE RESEARCH																	Househ, Mowafa/GPX-8430-2022; Abd-Alrazaq, Alaa Ali/ABE-3043-2021; Khalifa, Mohamed/HGE-8087-2022; Househ, Mowafa/GPX-8317-2022	Abd-Alrazaq, Alaa Ali/0000-0001-7695-4626; Aziz, Sarah/0000-0002-0861-9743; Hassan, Asma/0000-0003-1565-785X; Ahmed, Arfan/0000-0002-4025-5767; Khalifa, Mohamed/0000-0002-5919-8352; Househ, Mowafa/0000-0002-3648-6271; Shah, Uzair/0000-0002-6729-5654														2561-326X				MAR	2022	6	3
C	Al Bared, D; Nassar, M			IEEE	Al Bared, Doha; Nassar, Mohamed			Segmentation Fault: A Cheap Defense Against Adversarial Machine Learning	2021 3RD IEEE MIDDLE EAST AND NORTH AFRICA COMMUNICATIONS CONFERENCE (MENACOMM)					3rd IEEE Middle East and North Africa Communications Conference (MENACOMM)	DEC 03-05, 2021	ELECTR NETWORK	IEEE,IEEE Commun Soc, Morocco Chapter,IEEE ComSoc Chapters Consortium,IEEE Commun Soc, Jordan Chapter,IEEE Commun Soc, Lebanon Chapter,IEEE Commun Soc, Bahrain Chapter,IEEE Commun Soc, Saudi Arabia Chapter,IEEE Commun Soc, Tunisia Chapter									Nassar, Mohamed/JBR-7744-2023	Nassar, Mohamed/0000-0001-8857-4436															978-1-6654-3443-0				2021
J	Xu, K; Liang, T; Fu, YQ; Wang, Z; Fan, ZY; Wei, N; Xu, JB; Zhang, ZS; Wu, JY				Xu, Ke; Liang, Ting; Fu, Yuequn; Wang, Zhen; Fan, Zheyong; Wei, Ning; Xu, Jianbin; Zhang, Zhisen; Wu, Jianyang			Gradient nano-grained graphene as 2D thermal rectifier: A molecular dynamics based machine learning study	APPLIED PHYSICS LETTERS																	liang, ting/JFB-4960-2023; Zhang, Lijun/JEZ-7925-2023; Zhang, Xiaofeng/JMC-6060-2023; qi, li/JFE-7167-2023; XU, Jian-Bin/C-9374-2011; Wang, YUJIE/JXY-8442-2024; zhang, yimeng/JLL-7337-2023; Wang, Luyao/JLL-2001-2023; Fan, Zheyong/G-8235-2012; peng, yan/JCO-1763-2023; Wang, Tianqi/JJD-7473-2023	Zhang, Xiaofeng/0000-0003-2738-3286; XU, Jian-Bin/0000-0003-0509-9508; Fan, Zheyong/0000-0002-2253-8210; Wang, Zhen/0000-0002-7668-1370; Xu, Ke/0000-0001-5254-5297													0003-6951	1077-3118				2024-09-26	2022	121	13
J	Saha, T; Reddy, SM; Saha, S; Bhattacharyya, P				Saha, Tulika; Reddy, Saichethan Miriyala; Saha, Sriparna; Bhattacharyya, Pushpak			Mental Health Disorder Identification From Motivational Conversations	IEEE TRANSACTIONS ON COMPUTATIONAL SOCIAL SYSTEMS																	M. Reddy, Saichethan/Z-2070-2018	M. Reddy, Saichethan/0000-0002-5507-2584													2329-924X					JUN	2023	10	3
J	Xiong, H; Berkovsky, S; Romano, M; Sharan, RV; Liu, SD; Coiera, E; McLellan, LF				Xiong, Hao; Berkovsky, Shlomo; Romano, Mia; V. Sharan, Roneel; Liu, Sidong; Coiera, Enrico; McLellan, Lauren F.			Prediction of anxiety disorders using a feature ensemble based bayesian neural network	JOURNAL OF BIOMEDICAL INFORMATICS																	Sharan, Roneel/AAV-1996-2020; Berkovsky, Shlomo/B-3055-2011	McLellan, Lauren/0000-0003-4059-6577; Coiera, Enrico/0000-0002-6444-6584; Berkovsky, Shlomo/0000-0003-2638-4121; Liu, Sidong/0000-0002-2371-0713													1532-0464	1532-0480				NOV	2021	123
J	Garg, A; Parashar, A; Barman, D; Jain, S; Singhal, D; Masud, M; Abouhawwash, M				Garg, Anupam; Parashar, Anshu; Barman, Dipto; Jain, Sahil; Singhal, Divya; Masud, Mehedi; Abouhawwash, Mohamed			Autism Spectrum Disorder Prediction by an Explainable Deep Learning Approach	CMC-COMPUTERS MATERIALS & CONTINUA																	Parashar, Anshu/ABG-2199-2021; Masud, Mehedi/AAZ-7022-2020; Singhal, Divya/ADN-8363-2022; Abouhawwash, Mohamed/O-7122-2018; Jain, Sahil/AFW-4820-2022	Masud, Mehedi/0000-0001-6019-7245; Jain, Sahil/0000-0003-3799-2421; Barman, Dipto/0000-0001-5702-3965; Singhal, Divya/0000-0002-0646-0871													1546-2218	1546-2226					2022	71	1
J	Singh, P; Singh, G; Singh, A; Singh, J				Singh, Prithvipal; Singh, Gurvinder; Singh, Amritpal; Singh, Jaspreet			Intelligent Mental Depression Recognition Model with Ensemble Learning Through Social Media Tweet Resources	CYBERNETICS AND SYSTEMS																															0196-9722	1087-6553				2024-02-17	2024	55	2
J	Yang, JY; Kang, GZ; Liu, YJ; Kan, QH				Yang, Jingye; Kang, Guozheng; Liu, Yujie; Kan, Qianhua			A novel method of multiaxial fatigue life prediction based on deep learning	INTERNATIONAL JOURNAL OF FATIGUE																	Kang, Guozheng/N-1491-2019; kan, qianhua/AAE-5618-2022	Kang, Guozheng/0000-0002-7554-8965; kan, qianhua/0000-0002-5190-7804													0142-1123	1879-3452				OCT	2021	151
J	Liu, ZT; Shi, YH; Chen, HW; Qin, TX; Zhou, XJ; Huo, J; Dong, H; Yang, X; Zhu, XD; Chen, XN; Zhang, L; Yang, ML; Gao, Y; Ma, J				Liu, Ziteng; Shi, Yinghuan; Chen, Hongwei; Qin, Tiexin; Zhou, Xuejie; Huo, Jun; Dong, Hao; Yang, Xiao; Zhu, Xiangdong; Chen, Xuening; Zhang, Li; Yang, Mingli; Gao, Yang; Ma, Jing			Machine learning on properties of multiscale multisource hydroxyapatite nanoparticles datasets with different morphologies and sizes	NPJ COMPUTATIONAL MATERIALS																	Liu, Ziteng/JTV-6990-2023; Ma, Jing/K-3359-2013; lu, qian/IUN-7445-2023; GAO, Yang/HMO-8142-2023	Liu, Ziteng/0000-0002-5791-6015; Ma, Jing/0000-0001-5848-9775;														2057-3960				2024-09-08	2021	7	1
J	Navarro-Espinoza, A; López-Bonilla, OR; García-Guerrero, EE; Tlelo-Cuautle, E; López-Mancilla, D; Hernández-Mejía, C; Inzunza-González, E				Navarro-Espinoza, Alfonso; Lopez-Bonilla, Oscar Roberto; Garcia-Guerrero, Enrique Efren; Tlelo-Cuautle, Esteban; Lopez-Mancilla, Didier; Hernandez-Mejia, Carlos; Inzunza-Gonzalez, Everardo			Traffic Flow Prediction for Smart Traffic Lights Using Machine Learning Algorithms	TECHNOLOGIES																	Hernández Mejía, Carlos Manuel/JAX-9935-2023; Tlelo-Cuautle, Esteban/H-3141-2014; Gonzalez, Everardo Inzunza/T-6942-2019; Lopez Bonilla, Oscar Roberto/AGN-8858-2022	Hernández Mejía, Carlos Manuel/0000-0003-2481-8723; Tlelo-Cuautle, Esteban/0000-0001-7187-4686; Gonzalez, Everardo Inzunza/0000-0002-7994-9774; Lopez Bonilla, Oscar Roberto/0000-0003-4635-2813; Garcia Guerrero, Enrique Efren/0000-0001-5052-6850; Navarro Espinoza, Alfonso/0000-0002-2740-1707														2227-7080				FEB	2022	10	1
J	Bae, YJ; Shim, M; Lee, WH				Bae, Yi Ji; Shim, Midan; Lee, Won Hee			Schizophrenia Detection Using Machine Learning Approach from Social Media Content	SENSORS																																1424-8220				SEP	2021	21	17
C	Stanojevic, M; Norris, LA; Kendall, PC; Obradovic, Z		Wani, MA; Kantardzic, M; Palade, V; Neagu, D; Yang, L; Chan, KY		Stanojevic, Marija; Norris, Lesley A.; Kendall, Philip C.; Obradovic, Zoran			Predicting anxiety treatment outcomes with machine learning	2022 21ST IEEE INTERNATIONAL CONFERENCE ON MACHINE LEARNING AND APPLICATIONS, ICMLA					21st IEEE International Conference on Machine Learning and Applications (IEEE ICMLA)	DEC 12-14, 2022	Nassau, BAHAMAS	IEEE																									978-1-6654-6283-9				2022
J	Fan, XM; Huang, XX; Zhao, Y; Wang, L; Yu, HB; Zhao, GS				Fan, Xiaomao; Huang, Xingxian; Zhao, Yang; Wang, Lin; Yu, Haibo; Zhao, Gansen			Predicting Prognostic Effects of Acupuncture for Depression Using the Electroencephalogram	EVIDENCE-BASED COMPLEMENTARY AND ALTERNATIVE MEDICINE																	Wang, Lin/HNN-5231-2023	Wang, Lin/0000-0002-9111-2723; Fan, Xiaomao/0000-0001-8160-1294; Yu, Haibo/0000-0003-3100-0786													1741-427X	1741-4288				2024-03-02	2022	2022
J	Rykov, Y; Thach, TQ; Bojic, I; Christopoulos, G; Car, J				Rykov, Yuri; Thach, Thuan-Quoc; Bojic, Iva; Christopoulos, George; Car, Josip			Digital Biomarkers for Depression Screening With Wearable Devices: Cross-sectional Study With Machine Learning Modeling	JMIR MHEALTH AND UHEALTH																	Thach, Thuan-Quoc/C-4416-2009; Car, Josip/H-6755-2015; Christopoulos, George/AAI-4401-2021; Rykov, Yuri/C-2201-2016	Thach, Thuan-Quoc/0000-0003-3404-3888; Car, Josip/0000-0001-8969-371X; Christopoulos, George/0000-0003-2492-653X; Rykov, Yuri/0000-0002-9966-7117; Bojic, Iva/0000-0002-4664-3349													2291-5222					OCT	2021	9	10
J	Liu, XY; Al-Qadi, IL				Liu, Xiuyu; Al-Qadi, Imad L.			Three-dimensional tire-pavement contact stresses prediction by deep learning approach	INTERNATIONAL JOURNAL OF PAVEMENT ENGINEERING																	Liu, Xiuyu/HLX-9655-2023	Liu, Xiuyu/0000-0001-5022-2435; Al-Qadi, Imad/0000-0002-5824-103X													1029-8436	1477-268X				2024-12-06	2022	23	14
J	Espino-Salinas, CH; Galván-Tejada, CE; Luna-García, H; Gamboa-Rosales, H; Celaya-Padilla, JM; Zanella-Calzada, LA; Tejada, JIG				Espino-Salinas, Carlos H.; Galvan-Tejada, Carlos E.; Luna-Garcia, Huizilopoztli; Gamboa-Rosales, Hamurabi; Celaya-Padilla, Jose M.; Zanella-Calzada, Laura A.; Tejada, Jorge I. Galvan			Two-Dimensional Convolutional Neural Network for Depression Episodes Detection in Real Time Using Motor Activity Time Series of Depresjon Dataset	BIOENGINEERING-BASEL																	Padilla, Jose M Celaya/N-8158-2017	Padilla, Jose M Celaya/0000-0001-6847-3777; Gamboa Rosales, Hamurabi/0000-0002-9498-6602; Luna-Garcia, Huizilopoztli/0000-0001-5714-7482; Galvan-Tejada, Carlos E./0000-0002-7635-4687; Espino Salinas, Carlos Humberto/0000-0001-8092-1333														2306-5354				SEP	2022	9	9
J	Khan, MA; Ahmad, S; El-Affendi, MA; Zaka, R; Mahmood, S; Jehangir, M				Khan, Muhammad Anees; Ahmad, Sadique; El-Affendi, Mohammed A.; Zaka, Rija; Mahmood, Saima; Jehangir, Muhammad			RETRACTED: Predicting Mental Health of Best Human Capital for Sustainable Organization through Psychological and Personality Health Issues: Shift from Traditional to Novel Machine Learning-Supervised Technique Approach (Retracted Article)	BIOMED RESEARCH INTERNATIONAL																															2314-6133	2314-6141				2024-09-17	2022	2022
J	Ahmad, M; Ahmed, I; Jeon, G				Ahmad, Misbah; Ahmed, Imran; Jeon, Gwanggil			A sustainable advanced artificial intelligence-based framework for analysis of COVID-19 spread	ENVIRONMENT DEVELOPMENT AND SUSTAINABILITY																	Ahmed, Imran/HDL-7255-2022														1387-585X	1573-2975				2022 AUG 16	2022
J	Long, XY; Zhao, SK; Jiang, C; Li, WP; Liu, CH				Long, X. Y.; Zhao, S. K.; Jiang, C.; Li, W. P.; Liu, C. H.			Deep learning-based planar crack damage evaluation using convolutional neural networks	ENGINEERING FRACTURE MECHANICS																		Long, Xiangyun/0000-0001-5184-8181													0013-7944	1873-7315				2024-04-01	2021	246
C	Mahasiriakalayot, S; Senivongse, T; Taephant, N			IEEE	Mahasiriakalayot, Suwaroj; Senivongse, Twittie; Taephant, Nattasuda			Predicting Signs of Depression from Twitter Messages	2022 19TH INTERNATIONAL JOINT CONFERENCE ON COMPUTER SCIENCE AND SOFTWARE ENGINEERING (JCSSE 2022)	International Joint Conference on Computer Science and Software Engineering				19th International Joint Conference on Computer Science and Software Engineering (JCSSE)	JUN 22-25, 2022	Dept of Comp, Fac of Sci, Silpakorn Univ, Bangkok, THAILAND		Dept of Comp, Fac of Sci, Silpakorn Univ																						2372-1642		978-1-6654-8510-4				2022
J	Mendes, SL; Pinaya, WHL; Pan, P; Sato, JR				Mendes, Sergio Leonardo; Lopez Pinaya, Walter Hugo; Pan, Pedro; Sato, Joao Ricardo			Estimating Gender and Age from Brain Structural MRI of Children and Adolescents: A 3D Convolutional Neural Network Multitask Learning Model	COMPUTATIONAL INTELLIGENCE AND NEUROSCIENCE																	Pan, Pedro/I-5167-2013; Pinaya, Walter H L/A-5791-2018	Pan, Pedro/0000-0002-1943-6520; Pinaya, Walter H L/0000-0003-3739-1087; Sato, Joao Ricardo/0000-0002-7503-9781													1687-5265	1687-5273				2024-05-26	2021	2021
J	Du, XW; Sun, YM				Du, Xiaowei; Sun, Yunmei			Linguistic features and psychological states: A machine-learning based approach	FRONTIERS IN PSYCHOLOGY																	du, xiaowei/ISU-8966-2023	du, xiaowei/0000-0001-8354-246X													1664-1078					2024-07-22	2022	13
J	Li, M; Feng, JM				Li, Ming; Feng, Jiming			Construction of a Prediction Model for College Students' Psychological Disorders Based on Decision Systems and Improved Neural Networks	COMPUTATIONAL INTELLIGENCE AND NEUROSCIENCE																															1687-5265	1687-5273				2024-07-05	2022	2022
J	Purushothaman, V; Li, JW; Mackey, TK				Purushothaman, Vidya; Li, Jiawei; Mackey, Tim K.			Detecting Suicide and Self-Harm Discussions Among Opioid Substance Users on Instagram Using Machine Learning	FRONTIERS IN PSYCHIATRY																	li, jiawei/HOA-5023-2023; Li, Jiaxi/HTS-3430-2023; Li, Jiawei/GXM-4151-2022	Li, Jiaxi/0000-0002-8197-8590;													1664-0640					2024-05-31	2021	12
J	Pei, JJ				Pei, Jingjing			Prediction and Analysis of Contemporary College Students' Mental Health Based on Neural Network	COMPUTATIONAL INTELLIGENCE AND NEUROSCIENCE																															1687-5265	1687-5273				2024-07-13	2022	2022
J	Mosteiro, P; Kuiper, J; Masthoff, J; Scheepers, F; Spruit, M				Mosteiro, Pablo; Kuiper, Jesse; Masthoff, Judith; Scheepers, Floortje; Spruit, Marco			Bias Discovery in Machine Learning Models for Mental Health	INFORMATION																	Spruit, Marco/HZL-8810-2023	Spruit, Marco/0000-0002-9237-221X; Mosteiro, Pablo/0000-0001-7231-2773														2078-2489				MAY	2022	13	5
J	Angskun, J; Tipprasert, S; Angskun, T				Angskun, Jitimon; Tipprasert, Suda; Angskun, Thara			Big data analytics on social networks for real-time depression detection	JOURNAL OF BIG DATA																		Angskun, Thara/0000-0003-3677-8327														2196-1115				2024-05-20	2022	9	1
J	Pampouchidou, A; Pediaditis, M; Kazantzaki, E; Sfakianakis, S; Apostolaki, IA; Argyraki, K; Manousos, D; Meriaudeau, F; Marias, K; Yang, F; Tsiknakis, M; Basta, M; Vgontzas, AN; Simos, P				Pampouchidou, A.; Pediaditis, M.; Kazantzaki, E.; Sfakianakis, S.; Apostolaki, I. A.; Argyraki, K.; Manousos, D.; Meriaudeau, F.; Marias, K.; Yang, F.; Tsiknakis, M.; Basta, M.; Vgontzas, A. N.; Simos, P.			Automated facial video-based recognition of depression and anxiety symptom severity: cross-corpus validation	MACHINE VISION AND APPLICATIONS																	Basta, Maria/AAN-8744-2021; Marias, Kostas/AAM-2330-2021	Basta, Maria/0000-0002-6629-8482; Marias, Kostas/0000-0003-3783-5223; Tsiknakis, Manolis/0000-0001-8454-1450; Sfakianakis, Stelios/0000-0001-8424-4157; Pediaditis, Matthew/0000-0003-2263-3020													0932-8092	1432-1769				2024-04-30	2020	31	4
J	Andrade, E; Portela, S; Pinheiro, PR; Nunes, LC; Simao, M; Costa, WS; Pinheiro, MCD				Andrade, Evandro; Portela, Samuel; Pinheiro, Placido Rogerio; Nunes, Luciano Comin; Simao Filho, Marum; Costa, Wagner Silva; Pinheiro, Mirian Caliope Dantas			A Protocol for the Diagnosis of Autism Spectrum Disorder Structured in Machine Learning and Verbal Decision Analysis	COMPUTATIONAL AND MATHEMATICAL METHODS IN MEDICINE																	PINHEIRO, PLACIDO ROGERIO/J-7758-2019; Pinheiro, Mirian/F-5390-2014; Simao Filho, Marum/Q-4942-2018	PINHEIRO, PLACIDO ROGERIO/0000-0002-1718-1712; Pinheiro, Mirian/0000-0003-2523-245X; Simao Filho, Marum/0000-0001-7062-0553; Comin Nunes, Luciano/0000-0001-5004-7710													1748-670X	1748-6718				2024-03-31	2021	2021
J	Malviya, L; Mal, S				Malviya, Lokesh; Mal, Sandip			A novel technique for stress detection from EEG signal using hybrid deep learning model	NEURAL COMPUTING & APPLICATIONS																		Mal, Sandip/0000-0002-1181-9615													0941-0643	1433-3058				NOV	2022	34	22
J	Sakatani, K; Oyama, K; Hu, LZ				Sakatani, Kaoru; Oyama, Katsunori; Hu, Lizhen			Deep Learning-Based Screening Test for Cognitive Impairment Using Basic Blood Test Data for Health Examination	FRONTIERS IN NEUROLOGY																															1664-2295					2024-12-14	2020	11
J	Byeon, H				Byeon, Haewon			Exploring Factors for Predicting Anxiety Disorders of the Elderly Living Alone in South Korea Using Interpretable Machine Learning: A Population-Based Study	INTERNATIONAL JOURNAL OF ENVIRONMENTAL RESEARCH AND PUBLIC HEALTH																																1660-4601				JUL	2021	18	14
J	Lin, CH; Lin, SY; Hu, BH; Lo, CO				Lin, Ching-Hui; Lin, Szu-Yin; Hu, Bo-Hsien; Lo, C. Owen			Investigating mental health outcomes of undergraduates and graduate students in Taiwan during the COVID-19 pandemic	JOURNAL OF AMERICAN COLLEGE HEALTH																	Lin, Szu-Yin/A-6551-2016	Lin, Szu-Yin/0000-0001-5083-0932; Lin, Ching-Hui/0000-0002-4785-2871; Lo, C. Owen/0000-0001-8294-9524													0744-8481	1940-3208				2022 DEC 26	2022
J	Mourtaji, Y; Bouhorma, M; Alghazzawi, D; Aldabbagh, G; Alghamdi, A				Mourtaji, Youness; Bouhorma, Mohammed; Alghazzawi, Daniyal; Aldabbagh, Ghadah; Alghamdi, Abdullah			Hybrid Rule-Based Solution for Phishing URL Detection Using Convolutional Neural Network	WIRELESS COMMUNICATIONS & MOBILE COMPUTING																	Alghazzawi, Daniyal M/I-1656-2012; Aldabbagh, Ghadah A/O-2802-2014	Alghazzawi, Daniyal M/0000-0002-5533-3203; Aldabbagh, Ghadah A/0000-0002-0194-5634; bouhorma, Mohammed/0000-0002-5687-5231													1530-8669	1530-8677				2024-09-16	2021	2021
J	Shrivastava, A; Liu, JX; Dayal, K; Noh, HY				Shrivastava, Ankit; Liu, Jingxiao; Dayal, Kaushik; Noh, Hae Young			Predicting peak stresses in microstructured materials using convolutional encoder-decoder learning	MATHEMATICS AND MECHANICS OF SOLIDS																	Shrivastava, Ankit/AFY-6130-2022; Dayal, Kaushik/B-9739-2008; Liu, Jingxiao/AGK-0675-2022; Shrivastava, Ankit/HLX-9629-2023	Shrivastava, Ankit/0000-0003-4445-8817; Dayal, Kaushik/0000-0002-0516-3066; Noh, Hae Young/0000-0002-7998-3657; Liu, Jingxiao/0000-0001-5559-1627													1081-2865	1741-3028				JUL	2022	27	7
J	Du, XW				Du, Xiaowei			Linguistic Features and Psychological States: The Case of Virginia Woolf	FRONTIERS IN PSYCHOLOGY																	du, xiaowei/ISU-8966-2023	du, xiaowei/0000-0001-8354-246X													1664-1078					2024-03-16	2022	13
J	Rafiei, MH; Gu, YJ; El-Awady, JA				Rafiei, Mohammad H.; Gu, Yejun; El-Awady, Jaafar A.			Machine Learning of Dislocation-Induced Stress Fields and Interaction Forces	JOM																	El-Awady, Jaafar A/E-8551-2010	El-Awady, Jaafar A/0000-0002-5715-2481													1047-4838	1543-1851				DEC	2020	72	12
J	Kang, M; Kang, S; Lee, Y				Kang, Min; Kang, Seokhwan; Lee, Youngho			Prediction of Beck Depression Inventory Score in EEG: Application of Deep-Asymmetry Method	APPLIED SCIENCES-BASEL																		Kang, Min/0000-0002-0548-170X														2076-3417				OCT	2021	11	19
J	Wu, W; Ma, LH; Lian, B; Cai, WM; Zhao, XH				Wu, Wei; Ma, Longhua; Lian, Bin; Cai, Weiming; Zhao, Xianghong			Few-Electrode EEG from the Wearable Devices Using Domain Adaptation for Depression Detection	BIOSENSORS-BASEL																		Wu, Wei/0000-0002-5338-1869; Zhao, Xianghong/0000-0001-6504-1418														2079-6374				DEC	2022	12	12
J	Mucha, W				Mucha, Waldemar			Comparison of Machine Learning Algorithms for Structure State Prediction in Operational Load Monitoring	SENSORS																	Mucha, Waldemar/T-5792-2018	Mucha, Waldemar/0000-0002-9724-1817														1424-8220				DEC	2020	20	24
J	Zhang, J; Wong, SM; Richardson, JD; Jetly, R; Dunkley, BT				Zhang, Jing; Wong, Simeon M.; Richardson, J. Don; Jetly, Rakesh; Dunkley, Benjamin T.			Predicting PTSD severity using longitudinal magnetoencephalography with a multi-step learning framework	JOURNAL OF NEURAL ENGINEERING																	Richardson, J Don/X-5123-2018; Richardson, Don/HZL-2762-2023	Richardson, J Don/0000-0002-2927-6735; Wong, Simeon/0000-0001-9070-0665; Dunkley, Benjamin Thomas/0000-0001-6173-1171													1741-2560	1741-2552				DEC	2020	17	6
J	Silva, E; Aguiar, J; Reis, LP; Sá, JOE; Gonçalves, J; Carvalho, V				Silva, Eliana; Aguiar, Joyce; Reis, Luis Paulo; Oliveira e Sa, Jorge; Goncalves, Joaquim; Carvalho, Victor			Stress among Portuguese Medical Students: the EuStress Solution	JOURNAL OF MEDICAL SYSTEMS																	Silva, Eliana/ABD-8184-2020; Reis, Luis Paulo/C-5751-2008; Silva, Eliana/AAZ-7038-2020; e, Jorge V Oliveira/B-7176-2012; Aguiar, Joyce/GWB-9507-2022	Reis, Luis Paulo/0000-0002-4709-1718; Silva, Eliana/0000-0003-2003-0488; e, Jorge V Oliveira/0000-0003-4095-3431; Aguiar, Joyce/0000-0002-5462-4914													0148-5598	1573-689X				2024-01-02	2020	44	2
J	Nogoy, KMC; Park, J; Chon, SI; Sivamani, S; Park, MJ; Cho, JP; Hong, HK; Lee, DH; Choi, SH				Nogoy, Kim Margarette Corpuz; Park, Jihwan; Chon, Sun-il; Sivamani, Saraswathi; Park, Min-Jeong; Cho, Ju-Phil; Hong, Hyoung Ki; Lee, Dong-Hoon; Choi, Seong Ho			Precision Detection of Real-Time Conditions of Dairy Cows Using an Advanced Artificial Intelligence Hub	APPLIED SCIENCES-BASEL																		Lee, DongHoon/0000-0002-0582-1890; Nogoy, Kim Margarette/0000-0002-0958-7632; Sivamani, Saraswathi/0000-0003-1017-0065														2076-3417				DEC	2021	11	24
C	Yan, YR; Tu, M; Wen, HB			IEEE	Yan, Yueru; Tu, Mei; Wen, Hongbo			A CNN Model with Discretized Mobile Features for Depression Detection	2022 IEEE-EMBS INTERNATIONAL CONFERENCE ON BIOMEDICAL AND HEALTH INFORMATICS (BHI'22) JOINTLY ORGANISED WITH THE IEEE-EMBS INTERNATIONAL CONFERENCE ON WEARABLE AND IMPLANTABLE BODY SENSOR NETWORKS (BSN'22)	International Conference on Wearable and Implantable Body Sensor Networks				4th IEEE-EMBS International Conference on Wearable and Implantable Body Sensor Networks (BSN) / 18th IEEE-EMBS International Conference on Biomedical and Health Informatics (BHI)	SEP 27-30, 2022	Ioannina, GREECE	IEEE Engn Med & Biol,IEEE,IEEE Digital Real,IEEE Digital Privacy,Biomed Res Inst, Fdn Res & Technol Hellas,Med Technol & Intelligent Informat Syst,Rizarios Fdn,IEEE Journal Biomed Hlth Informat,IEEE Open Journal Engn Med & Biol,Gen Secretariat Reg Epirus,Municipal Ioannina,Ephorate Antiquities Ioannina,Lyceum Club Greek Women,IEEE Future Direct																							2376-8886		978-1-6654-5925-9				2022
C	Alharahsheh, YE; Abdullah, MA		Alsmirat, M; Almaaitah, A; Jararweh, Y; Lloret, J		Alharahsheh, Yara E.; Abdullah, Malak A.			Predicting Individuals Mental Health Status in Kenya using Machine Learning Methods	2021 12TH INTERNATIONAL CONFERENCE ON INFORMATION AND COMMUNICATION SYSTEMS (ICICS)	International Conference on Information and Communication Systems				12th International Conference on Information and Communication Systems (ICICS)	MAY 24-26, 2021	ELECTR NETWORK	IEEE Spain Sect,Jordan Univ Sci & Technol,Polytechn Univ Valencia										Abdullah, Malak/0000-0002-5200-1959													2471-125X		978-1-6654-3351-8				2021
J	Jiang, HL; Nie, ZG; Yeo, R; Farimani, AB; Kara, LB				Jiang, Haoliang; Nie, Zhenguo; Yeo, Roselyn; Farimani, Amir Barati; Kara, Levent Burak			StressGAN: A Generative Deep Learning Model for Two-Dimensional Stress Distribution Prediction	JOURNAL OF APPLIED MECHANICS-TRANSACTIONS OF THE ASME																	Nie, Zhenguo/V-8890-2019; Kara, Levent Burak/D-5472-2013	Nie, Zhenguo/0000-0002-1990-3037; Kara, Levent Burak/0000-0002-2203-4020													0021-8936	1528-9036				2024-05-01	2021	88	5
J	Kumar, A; Sangwan, SR; Arora, A; Menon, VG				Kumar, Akshi; Sangwan, Saurabh Raj; Arora, Anshika; Menon, Varun G.			Depress-DCNF: A deep convolutional neuro-fuzzy model for detection of depression episodes using IoMT	APPLIED SOFT COMPUTING																	Menon, Varun G/G-9841-2016	Menon, Varun G/0000-0002-3055-9900; ARORA, ANSHIKA/0000-0003-0414-1874; Sangwan, Saurabh/0000-0002-0832-0362; Kumar, Akshi/0000-0003-4263-7168													1568-4946	1872-9681				JUN	2022	122
J	Wu, S; Cao, Q; Chen, QR; Jin, Q; Liu, ZZ; Zhuang, LF; Lin, JS; Lv, G; Zhang, RY; Chen, K				Wu, Shuang; Cao, Qing; Chen, Qiaoran; Jin, Qi; Liu, Zizhu; Zhuang, Lingfang; Lin, Jingsheng; Lv, Gang; Zhang, Ruiyan; Chen, Kang			Using Multi-Task Learning-Based Framework to Detect ST-Segment and J-Point Deviation From Holter	FRONTIERS IN PHYSIOLOGY																	zhang, rui/HZI-0079-2023; zhuang, lingfang/JAC-4440-2023; Zhang, Ruiyan/HHC-5329-2022	zhuang, lingfang/0000-0003-2723-3202;														1664-042X				2024-06-29	2022	13
C	Eltanani, S; Scheper, TO; Dawes, H			IEEE	Eltanani, Shadi; Scheper, Tjeerd Olde; Dawes, Helen			K-Nearest Neighbor Algorithm: Proposed Solution for Human Gait Data Classification	26TH IEEE SYMPOSIUM ON COMPUTERS AND COMMUNICATIONS (IEEE ISCC 2021)	IEEE Symposium on Computers and Communications ISCC				26th IEEE Symposium on Computers and Communications (IEEE ISCC)	SEP 05-08, 2021	Athens, GREECE	IEEE,IEEE Comp Soc Tech Comm Comp Commun,IEEE Commun Soc,Greek Comp Soc,Univ Pireaus, Dept Informat,Univ Piraeus Res Ctr										Eltanani, Shadi/0000-0001-8987-6591													1530-1346		978-1-6654-2744-9				2021
J	Javed, F; Gilani, SO; Latif, S; Waris, A; Jamil, M; Waqas, A				Javed, Fajar; Gilani, Syed Omer; Latif, Seemab; Waris, Asim; Jamil, Mohsin; Waqas, Ahmed			Predicting Risk of Antenatal Depression and Anxiety Using Multi-Layer Perceptrons and Support Vector Machines	JOURNAL OF PERSONALIZED MEDICINE																	Waris, Asim/AAD-5455-2020; Jamil, Mohsin/AAR-3377-2020; Gilani, Syed Omer/AAH-6237-2019; Waqas, Ahmed/V-6682-2019	Waris, Asim/0000-0002-0190-0700; Gilani, Syed Omer/0000-0001-5654-7863; Waqas, Ahmed/0000-0002-3772-194X; Jamil, Mohsin/0000-0002-8835-2451; Javed, Fajar/0000-0001-5022-3948; , Seemab/0000-0002-5801-1568														2075-4426				MAR	2021	11	3
J	Zhu, JA; Jia, YT; Lei, JC; Liu, ZS				Zhu, Jing-Ang; Jia, Yetong; Lei, Jincheng; Liu, Zishun			Deep Learning Approach to Mechanical Property Prediction of Single-Network Hydrogel	MATHEMATICS																	Liu, Zishun/A-3344-2009; Lei, Jincheng/ACO-1242-2022	Liu, Zishun/0000-0003-4669-8347; Lei, Jincheng/0000-0001-6093-2019; Zhu, Jing-Ang/0000-0002-0484-0627														2227-7390				NOV	2021	9	21
J	Jena, RK				Jena, R. K.			Sentiment mining in a collaborative learning environment: capitalising on big data	BEHAVIOUR & INFORMATION TECHNOLOGY																	Jena, Rabindra Kumar/G-3051-2016	Jena, Rabindra Kumar/0000-0001-7354-8999													0144-929X	1362-3001				2024-09-02	2019	38	9
J	Song, SY; Jaiswal, S; Shen, LL; Valstar, M				Song, Siyang; Jaiswal, Shashank; Shen, Linlin; Valstar, Michel			Spectral Representation of Behaviour Primitives for Depression Analysis	IEEE TRANSACTIONS ON AFFECTIVE COMPUTING																	SONG, SIYANG/HPG-0758-2023; Shen, Linlin/AEX-9392-2022	SONG, SIYANG/0000-0001-8325-0133; Shen, Linlin/0000-0003-1420-0815; Valstar, Michel/0000-0003-2414-161X													1949-3045					APR-JUN	2022	13	2
J	Portugal, LCL; Gama, CMF; Goncalves, RM; Mendlowicz, MV; Erthal, FS; Mocaiber, I; Tsirlis, K; Volchan, E; David, IA; Pereira, MG; Oliveira, LD				Portugal, Liana C. L.; Gama, Camila Monteiro Fabricio; Goncalves, Raquel Menezes; Mendlowicz, Mauro Vitor; Erthal, Fatima Smith; Mocaiber, Izabela; Tsirlis, Konstantinos; Volchan, Eliane; David, Isabel Antunes; Pereira, Mirtes Garcia; Oliveira, Leticia de			Vulnerability and Protective Factors for PTSD and Depression Symptoms Among Healthcare Workers During COVID-19: A Machine Learning Approach	FRONTIERS IN PSYCHIATRY																	Gama, Camila/ISV-1214-2023; Mocaiber, Izabela/JOK-2702-2023; David, Isabel A/I-6090-2012; Erthal, Fatima/L-2795-2013; MOCAIBER, IZABELA/M-6657-2013; Volchan, Eliane/C-5792-2013; Pereira, Mirtes Garcia/J-6222-2016; Oliveira, Leticia/P-1159-2019; Portugal, Liana Catarina/AAR-1905-2021	David, Isabel A/0000-0003-3894-8043; Erthal, Fatima/0000-0001-5796-3738; Pereira, Mirtes Garcia/0000-0003-4682-223X; Oliveira, Leticia/0000-0002-8450-2264; Portugal, Liana/0000-0001-5086-5721													1664-0640					2024-01-12	2022	12
J	Nasrullah, S; Jalali, A				Nasrullah, Syed; Jalali, Asadullah			Detection of Types of Mental Illness through the Social Network Using Ensembled Deep Learning Model	COMPUTATIONAL INTELLIGENCE AND NEUROSCIENCE																	Zafrullah, Syed Nasrullah/AGG-1869-2022	Zafrullah, Syed Nasrullah/0000-0003-1066-8840; Jalali, Asadullah/0000-0001-5942-1246													1687-5265	1687-5273				2024-03-26	2022	2022
J	Timakum, T; Song, M; Kim, G				Timakum, Tatsawan; Song, Min; Kim, Giyeong			Integrated entitymetrics analysis for health information on bipolar disorder using social media data and scientific literature	ASLIB JOURNAL OF INFORMATION MANAGEMENT																	Timakum, Tatsawan/AAX-5162-2020	Timakum, Tatsawan/0000-0002-9877-0323; Song, Min/0000-0003-3255-1600; Kim, Giyeong/0000-0001-6297-639X													2050-3806	1758-3748				2024-06-19	2023	75	3
C	Zogan, H; Razzak, I; Jameel, S; Xu, GD			ASSOC COMP MACHINERY	Zogan, Hamad; Razzak, Imran; Jameel, Shoaib; Xu, Guandong			DepressionNet: A Novel Summarization Boosted Deep Framework for Depression Detection on Social Media	SIGIR '21 - PROCEEDINGS OF THE 44TH INTERNATIONAL ACM SIGIR CONFERENCE ON RESEARCH AND DEVELOPMENT IN INFORMATION RETRIEVAL					44th International ACM SIGIR Conference on Research and Development in Information Retrieval	JUL 11-15, 2021	ELECTR NETWORK	ACM SIGIR,Assoc Comp Machinery									Xu, Guandong/HSH-3463-2023; Razzak, Imran/AEW-5139-2022	Razzak, Imran/0000-0002-3930-6600															978-1-4503-8037-9				2021
J	Sivakumar, J; Ahmed, S; Begdache, L; Jain, S; Won, D				Sivakumar, Jayanth; Ahmed, Saba; Begdache, Lina; Jain, Swati; Won, Daehan			Prediction of Mental Illness in Heart Disease Patients: Association of Comorbidities, Dietary Supplements, and Antibiotics as Risk Factors	JOURNAL OF PERSONALIZED MEDICINE																	Quispe Calcina, Willian/JRX-9094-2023; Jain, Swati/ACR-9871-2022	jain, swati/0000-0002-5708-7472; Won, Daehan/0000-0002-2566-8061; Begdache, Lina/0000-0001-5213-6979; Sivakumar, Jayanth/0000-0002-0626-0765														2075-4426				DEC	2020	10	4
J	Yamashita, A; Sakai, Y; Yamada, T; Yahata, N; Kunimatsu, A; Okada, N; Itahashi, T; Hashimoto, R; Mizuta, H; Ichikawa, N; Takamura, M; Okada, G; Yamagata, H; Harada, K; Matsuo, K; Tanaka, SC; Kawato, M; Kasai, K; Kato, N; Takahashi, H; Okamoto, Y; Yamashita, O; Imamizu, H				Yamashita, Ayumu; Sakai, Yuki; Yamada, Takashi; Yahata, Noriaki; Kunimatsu, Akira; Okada, Naohiro; Itahashi, Takashi; Hashimoto, Ryuichiro; Mizuta, Hiroto; Ichikawa, Naho; Takamura, Masahiro; Okada, Go; Yamagata, Hirotaka; Harada, Kenichiro; Matsuo, Koji; Tanaka, Saori C.; Kawato, Mitsuo; Kasai, Kiyoto; Kato, Nobumasa; Takahashi, Hidehiko; Okamoto, Yasumasa; Yamashita, Okito; Imamizu, Hiroshi			Common Brain Networks Between Major Depressive-Disorder Diagnosis and Symptoms of Depression That Are Validated for Independent Cohorts	FRONTIERS IN PSYCHIATRY																	Yamashita, Okito/ABW-9839-2022; Kasai, Kiyoto/GSJ-1237-2022; Sakai, Yuki/AAV-6231-2021; Takamura, Masahiro/AEJ-6059-2022; Kunimatsu, Akira/AAC-8617-2019	Kasai, Kiyoto/0000-0002-4443-4535; Sakai, Yuki/0000-0003-2475-8548; Takamura, Masahiro/0000-0001-9742-152X; Kunimatsu, Akira/0000-0002-7141-2585; Tanaka, Saori/0000-0002-7001-5051; Takahashi, Hidehiko/0000-0002-5102-1982; Kawato, Mitsuo/0000-0001-8185-1197; Imamizu, Hiroshi/0000-0003-1024-0051													1664-0640					2024-06-10	2021	12
J	Wang, XF; Li, H; Sun, CY; Zhang, XM; Wang, T; Dong, CY; Guo, DY				Wang, Xiaofeng; Li, Hu; Sun, Chuanyong; Zhang, Xiumin; Wang, Tan; Dong, Chenyu; Guo, Dongyang			Prediction of Mental Health in Medical Workers During COVID-19 Based on Machine Learning	FRONTIERS IN PUBLIC HEALTH																	Zhang, Xiumin/J-8135-2018; Yan, Miaochen/JLL-5061-2023	Zhang, Xiumin/0000-0003-3286-8667;														2296-2565				2024-09-07	2021	9
J	Wang, YD; Wang, ZY; Li, CH; Zhang, YL; Wang, HZ				Wang, Yiding; Wang, Zhenyi; Li, Chenghao; Zhang, Yilin; Wang, Haizhou			Online social network individual depression detection using a multitask heterogenous modality fusion approach	INFORMATION SCIENCES																	xin, liang/JFS-5770-2023; Wang, Zhenyi/JBJ-1882-2023; cheng, cheng/JBR-8359-2023; Wang, Yahui/JCO-6233-2023; Cheng, Yuan/JKJ-0794-2023; Wang, Yiping/IZQ-2052-2023	Wang, Zhenyi/0000-0001-5120-2663;													0020-0255	1872-6291				SEP	2022	609
J	Haque, UM; Kabir, E; Khanam, R				Haque, Umme Marzia; Kabir, Enamul; Khanam, Rasheda			Detection of child depression using machine learning methods	PLOS ONE																		Kabir, Enamul/0000-0002-6157-2753													1932-6203					2024-12-16	2021	16	12
J	Xu, HW; Intrator, O; Culakova, E; Bowblis, JR				Xu, Huiwen; Intrator, Orna; Culakova, Eva; Bowblis, John R.			Changing landscape of nursing homes serving residents with dementia and mental illnesses	HEALTH SERVICES RESEARCH																	Xu, Huiwen/HHN-2986-2022	XU, HUIWEN/0000-0002-4033-0659; Bowblis, John/0000-0003-4776-4182													0017-9124	1475-6773				JUN	2022	57	3
C	Nambiar, AS; Likhita, K; Pujya, KVSS; Gupta, D; Vekkot, S; Lalitha, S			IEEE	Nambiar, Anjana S.; Likhita, Kanigolla; Pujya, K. V. S. Sri; Gupta, Deepa; Vekkot, Susmitha; Lalitha, S.			Comparative study of Deep Classifiers for Early Dementia Detection using Speech Transcripts	2022 IEEE 19TH INDIA COUNCIL INTERNATIONAL CONFERENCE, INDICON	Annual IEEE India Conference				19th IEEE-India-Council International Conference (INDICON)	NOV 24-26, 2022	Cochin Univ Sci & Technol, Kochi, INDIA	IEEE,IEEE India Council,IEEE Kerala Sect	Cochin Univ Sci & Technol																						2325-940X		978-1-6654-7350-7				2022
J	Nagpal, C; Upadhyay, PK				Nagpal, Chetna; Upadhyay, Prabhat Kumar			A multi-scale channel-wise convolution-based multi-level heat stress assessment	NEURAL COMPUTING & APPLICATIONS																	Upadhyay, Prabhat/IZD-5654-2023	UPADHYAY, PRABHAT/0000-0002-7637-985X													0941-0643	1433-3058				NOV	2022	34	21
J	Schäfer, Z; Mathisen, A; Svendsen, K; Engberg, S; Thomsen, TR; Kirketerp-Moller, K				Schafer, Zeinab; Mathisen, Andreas; Svendsen, Katrine; Engberg, Susanne; Rolighed Thomsen, Trine; Kirketerp-Moller, Klaus			Toward Machine-Learning-Based Decision Support in Diabetes Care: A Risk Stratification Study on Diabetic Foot Ulcer and Amputation	FRONTIERS IN MEDICINE																	Thomsen, Trine Rolighed/B-2584-2013; Kirketerp-Møller, Klaus/HLV-8219-2023	Thomsen, Trine Rolighed/0000-0002-7393-9372; Kirketerp-Møller, Klaus/0000-0002-3248-8448														2296-858X				2024-02-18	2021	7
J	Zhang, N				Zhang, Na			RETRACTED: Psychological Stress Identification and Evaluation Method Based on Mobile Human-Computer Interaction Equipment (Retracted article. See vol. 2022, 2022)	APPLIED BIONICS AND BIOMECHANICS																															1176-2322	1754-2103				2024-04-25	2022	2022
J	Richter, T; Fishbain, B; Markus, A; Richter-Levin, G; Okon-Singer, H				Richter, Thalia; Fishbain, Barak; Markus, Andrey; Richter-Levin, Gal; Okon-Singer, Hadas			Using machine learning-based analysis for behavioral differentiation between anxiety and depression	SCIENTIFIC REPORTS																	Fishbain, Barak/N-1787-2018; Richter Levin, Gal/GVT-4050-2022	Fishbain, Barak/0000-0003-4211-7445; Richter Levin, Gal/0000-0001-7980-5212; Markus, Andrey/0000-0001-8658-4112; Richter, Thalia/0000-0002-4302-2125													2045-2322					2024-10-02	2020	10	1
C	Rao, GZ; Peng, CX; Zhang, L; Wang, X; Feng, ZY		Li, G; Shen, HT; Yuan, Y; Wang, X; Liu, H; Zhao, X		Rao, Guozheng; Peng, Chengxia; Zhang, Li; Wang, Xin; Feng, Zhiyong			A Knowledge Enhanced Ensemble Learning Model for Mental Disorder Detection on Social Media	KNOWLEDGE SCIENCE, ENGINEERING AND MANAGEMENT (KSEM 2020), PT II	Lecture Notes in Computer Science				13th International Conference on Knowledge Science, Engineering and Management (KSEM)	AUG 28-30, 2020	Hangzhou, PEOPLES R CHINA										Gulliver, Aaron/K-7925-2012	Rao, Guozheng/0000-0002-6261-576X; Zhang, Li/0000-0002-3039-6160													0302-9743	1611-3349	978-3-030-55393-7; 978-3-030-55392-0				2020	12275
J	Worthington, MA; Mandavia, A; Richardson-Vejlgaard, R				Worthington, Michelle A.; Mandavia, Amar; Richardson-Vejlgaard, Randall			Prospective prediction of PTSD diagnosis in a nationally representative sample using machine learning	BMC PSYCHIATRY																		Worthington, Michelle/0000-0002-0398-803X														1471-244X				2024-11-10	2020	20	1
J	Bakkeli, NZ				Bakkeli, Nan Zou			Predicting Psychological Distress During the COVID-19 Pandemic: Do Socioeconomic Factors Matter?	SOCIAL SCIENCE COMPUTER REVIEW																		Bakkeli, Nan/0000-0002-4089-020X													0894-4393	1552-8286				AUG	2023	41	4
J	Zhu, ZL; Liang, YL				Zhu, Zhenlong; Liang, Yilong			Prediction of Residual Stress of Carburized Steel Based on Machine Learning	APPLIED SCIENCES-BASEL																																2076-3417				NOV	2020	10	21
J	Kim, S; Lee, K				Kim, Sunhae; Lee, Kounseok			The Effectiveness of Predicting Suicidal Ideation through Depressive Symptoms and Social Isolation Using Machine Learning Techniques	JOURNAL OF PERSONALIZED MEDICINE																		Lee, Kounseok/0000-0002-6084-5043; Kim, Sunhae/0000-0001-7443-7684														2075-4426				APR	2022	12	4
J	Machado-Jaimes, LG; Bustamante-Bello, MR; Argüelles-Cruz, AJ; Alfaro-Ponce, M				Machado-Jaimes, Lizeth-Guadalupe; Rogelio Bustamante-Bello, Martin; Arguelles-Cruz, Amadeo-Jose; Alfaro-Ponce, Mariel			Development of an Intelligent System for the Monitoring and Diagnosis of the Well-Being	SENSORS																	ARGUELLES, Amadeo/I-3285-2019	ARGUELLES, Amadeo/0000-0001-8627-4739; Alfaro-Ponce, Mariel/0000-0002-4270-0350														1424-8220				DEC	2022	22	24
J	Wu, MY; Shen, CY; Wang, ET; Chen, ALP				Wu, Min Yen; Shen, Chih-Ya; Wang, En Tzu; Chen, Arbee L. P.			A deep architecture for depression detection using posting, behavior, and living environment data	JOURNAL OF INTELLIGENT INFORMATION SYSTEMS																															0925-9902	1573-7675				APR	2020	54	2
J	Bhaduri, A; Gupta, A; Graham-Brady, L				Bhaduri, Anindya; Gupta, Ashwini; Graham-Brady, Lori			Stress field prediction in fiber-reinforced composite materials using a deep learning approach	COMPOSITES PART B-ENGINEERING																	Graham-Brady, Lori L./A-3217-2010; Bhaduri, Anindya/HJP-5590-2023	Graham-Brady, Lori L./0000-0001-5040-4909; Bhaduri, Anindya/0000-0002-3485-9492; Gupta, Ashwini/0000-0002-8480-9717													1359-8368	1879-1069				2024-06-01	2022	238
J	Wang, YL; Lin, YC				Wang, Yu-li; Lin, Yun-chu			Traction force microscopy by deep learning	BIOPHYSICAL JOURNAL																															0006-3495	1542-0086				2024-08-03	2021	120	15
J	Haq, MA				Haq, Mohd Anul			CNN Based Automated Weed Detection System Using UAV Imagery	COMPUTER SYSTEMS SCIENCE AND ENGINEERING																	Haq, Mohd Anul/D-7802-2018	Haq, Mohd Anul/0000-0001-5913-5979													0267-6192						2022	42	2
J	Doyle, CM; Lane, ST; Brooks, JA; Wilkins, RW; Gates, KM; Lindquist, KA				Doyle, Cameron M.; Lane, Stephanie T.; Brooks, Jeffrey A.; Wilkins, Robin W.; Gates, Kathleen M.; Lindquist, Kristen A.			Unsupervised classification reveals consistency and degeneracy in neural network patterns of emotion	SOCIAL COGNITIVE AND AFFECTIVE NEUROSCIENCE																		Lindquist, Kristen/0000-0002-5368-9302													1749-5016	1749-5024				2024-11-02	2022	17	11
C	Penchina, B; Sundaresan, A; Cheong, S; Martel, A		Mahmud, M; Vassanelli, S; Kaiser, MS; Zhong, N		Penchina, Brian; Sundaresan, Avirath; Cheong, Sean; Martel, Adrien			Deep LSTM Recurrent Neural Network for Anxiety Classification from EEG in Adolescents with Autism	BRAIN INFORMATICS, BI 2020	Lecture Notes in Artificial Intelligence				13th International Conference on Brain Informatics (BI)	2020-09-19	ELECTR NETWORK	Springer Nature,Springer LNCS LNAI										Sundaresan, Avirath/0000-0001-6328-8695; Martel, Adrien/0000-0002-6245-4206; Cheong, Sean/0000-0002-8725-1907													2945-9133	1611-3349	978-3-030-59277-6; 978-3-030-59276-9				2020	12241
C	Malhotra, DK		Kim, JH; Singh, M; Khan, J; Tiwary, US; Sur, M; Singh, D		Malhotra, Dimple Kaur			The Role of Artificial Intelligence (AI) in Assisting Applied Natya Therapy for Relapse Prevention in De-addiction	INTELLIGENT HUMAN COMPUTER INTERACTION, IHCI 2021	Lecture Notes in Computer Science				13th International Conference on Intelligent Human Computer Interaction (IHCI)	DEC 20-22, 2021	Kent State Univ, Design Innovat Hub, Kent, OH		Kent State Univ, Design Innovat Hub																						0302-9743	1611-3349	978-3-030-98404-5; 978-3-030-98403-8				2022	13184
J	Kaya, F; Aydin, F; Schepman, A; Rodway, P; Yetisensoy, O; Kaya, MD				Kaya, Feridun; Aydin, Fatih; Schepman, Astrid; Rodway, Paul; Yetisensoy, Okan; Kaya, Meva Demir			The Roles of Personality Traits, AI Anxiety, and Demographic Factors in Attitudes toward Artificial Intelligence	INTERNATIONAL JOURNAL OF HUMAN-COMPUTER INTERACTION																	KAYA, Feridun/ACA-6087-2022; AYDIN, Fatih/ABI-1137-2020; YET__ENSOY, OKAN/HTQ-6179-2023; Demir Kaya, Meva/JMB-6484-2023	KAYA, Feridun/0000-0001-9549-6691; AYDIN, Fatih/0000-0002-7399-1525;													1044-7318	1532-7590				2024-01-17	2024	40	2
J	Mughal, NE; Khan, MJ; Khalil, K; Javed, K; Sajid, H; Naseer, N; Ghafoor, U; Hong, KS				Mughal, Nabeeha Ehsan; Khan, Muhammad Jawad; Khalil, Khurram; Javed, Kashif; Sajid, Hasan; Naseer, Noman; Ghafoor, Usman; Hong, Keum-Shik			EEG-fNIRS-based hybrid image construction and classification using CNN-LSTM	FRONTIERS IN NEUROROBOTICS																	Naseer, Noman/H-2755-2019; Ghafoor, Usman/Q-7497-2019	Naseer, Noman/0000-0002-2680-6403; Ghafoor, Usman/0000-0001-5464-4002													1662-5218					2024-08-31	2022	16
J	Filipoiu, N; Nemnes, GA				Filipoiu, Nicolae; Nemnes, George Alexandru			Prediction of Equilibrium Phase, Stability and Stress-Strain Properties in Co-Cr-Fe-Ni-Al High Entropy Alloys Using Artificial Neural Networks	METALS																	Nemnes, George Alexandru/JQX-1917-2023; Filipoiu, Nicolae/AAY-2467-2021	Nemnes, George Alexandru/0000-0002-8500-4953; Filipoiu, Nicolae/0000-0003-2480-3206														2075-4701				DEC	2020	10	12
J	Shi, HY; Lee, KT; Chiu, CC; Wang, JJ; Sun, DP; Lee, HH				Shi, Hon-Yi; Lee, King-The; Chiu, Chong-Chi; Wang, Jhi-Joung; Sun, Ding-Ping; Lee, Hao-Hsien			5-year recurrence prediction after hepatocellular carcinoma resection: deep learning vs. Cox regression models	AMERICAN JOURNAL OF CANCER RESEARCH																		Chiu, Chong-Chi/0000-0002-1696-2648													2156-6976						2022	12	6
J	Benjet, C; Kessler, RC; Kazdin, AE; Cuijpers, P; Albor, Y; Tapias, NC; Contreras-Ibáñez, CC; González, MSD; Gildea, SM; González, N; López, JBG; Luedtke, A; Medina-Mora, ME; Palacios, J; Richards, D; Salamanca-Sanabria, A; Sampson, NA				Benjet, Corina; Kessler, Ronald C.; Kazdin, Alan E.; Cuijpers, Pim; Albor, Yesica; Tapias, Nayib Carrasco; Contreras-Ibanez, Carlos C.; Duran Gonzalez, Ma Socorro; Gildea, Sarah M.; Gonzalez, Noe; Guerrero Lopez, Jose Benjamin; Luedtke, Alex; Elena Medina-Mora, Maria; Palacios, Jorge; Richards, Derek; Salamanca-Sanabria, Alicia; Sampson, Nancy A.			Study protocol for pragmatic trials of Internet-delivered guided and unguided cognitive behavior therapy for treating depression and anxiety in university students of two Latin American countries: the Yo Puedo Sentirme Bien study	TRIALS																	Salamanca Sanabria, Alicia/IQW-8548-2023; Richards, Derek/I-3304-2019; Kessler, Ronald/A-2741-2012; Lopez, Jose Benjamin Lujano/AAF-5372-2020; Medina-Mora, María Elena I/T-5937-2018; Luedtke, Alex/IXW-6336-2023	Salamanca Sanabria, Alicia/0000-0002-2756-5592; Richards, Derek/0000-0003-0871-4078; Kessler, Ronald/0000-0003-4831-2305; Lopez, Jose Benjamin Lujano/0000-0002-8337-9321; Medina-Mora, María Elena I/0000-0001-9300-0752; Luedtke, Alex/0000-0002-9936-3236; Gonzalez Garcia, Noe/0000-0003-0686-876X														1745-6215				2024-06-02	2022	23	1
J	Ermers, NJ; Hagoort, K; Scheepers, FE				Ermers, Nick J.; Hagoort, Karin; Scheepers, Floortje E.			The Predictive Validity of Machine Learning Models in the Classification and Treatment of Major Depressive Disorder: State of the Art and Future Directions	FRONTIERS IN PSYCHIATRY																															1664-0640					2024-05-25	2020	11
J	Liu, Q; Salanti, G; De Crescenzo, F; Ostinelli, EG; Li, ZP; Tomlinson, A; Cipriani, A; Efthimiou, O				Liu, Qiang; Salanti, Georgia; De Crescenzo, Franco; Ostinelli, Edoardo Giuseppe; Li, Zhenpeng; Tomlinson, Anneka; Cipriani, Andrea; Efthimiou, Orestis			Development and validation of a meta-learner for combining statistical and machine learning prediction models in individuals with depression	BMC PSYCHIATRY																	Efthimiou, Orestis/AFM-8181-2022; De Crescenzo, Franco/K-7342-2016; Ostinelli, Edoardo Giuseppe/G-5495-2018	Efthimiou, Orestis/0000-0002-0955-7572; De Crescenzo, Franco/0000-0002-2478-7763; Ostinelli, Edoardo Giuseppe/0000-0002-8717-0832														1471-244X				2024-05-16	2022	22	1
J	De Vita, F; Nocera, G; Bruneo, D; Tomaselli, V; Giacalone, D; Das, SK				De Vita, Fabrizio; Nocera, Giorgio; Bruneo, Dario; Tomaselli, Valeria; Giacalone, Davide; Das, Sajal K.			Porting deep neural networks on the edge via dynamic K-means compression: A case study of plant disease detection	PERVASIVE AND MOBILE COMPUTING																	Tomaselli, Valeria/JXX-3008-2024; De Vita, Fabrizio/ABZ-8704-2022	Tomaselli, Valeria/0009-0003-4234-9454; De Vita, Fabrizio/0000-0002-6709-8001; Nocera, Giorgio/0009-0007-9871-0316													1574-1192	1873-1589				AUG	2021	75
J	Wang, T; Shao, MQ; Guo, R; Tao, F; Zhang, G; Snoussi, H; Tang, XL				Wang, Tian; Shao, Mingqi; Guo, Rong; Tao, Fei; Zhang, Gang; Snoussi, Hichem; Tang, Xingling			Surrogate Model via Artificial Intelligence Method for Accelerating Screening Materials and Performance Prediction	ADVANCED FUNCTIONAL MATERIALS																	Tao, Fei/F-8944-2012; Zhang, Gang/B-2841-2013; Wang, Tianyi/A-1441-2016	Tao, Fei/0000-0002-9020-0633;													1616-301X	1616-3028				FEB	2021	31	8
C	Bailey, A; Plumbley, MD			EURASIP	Bailey, Andrew; Plumbley, Mark D.			Gender Bias in Depression Detection Using Audio Features	29TH EUROPEAN SIGNAL PROCESSING CONFERENCE (EUSIPCO 2021)	European Signal Processing Conference				29th European Signal Processing Conference (EUSIPCO)	AUG 23-27, 2021	ELECTR NETWORK	European Assoc Signal Proc									Plumbley, Mark D/A-7298-2008														2076-1465		978-9-0827-9706-0				2021
J	Adams, RS; Jiang, T; Rosellini, AJ; Horváth-Puhó, E; Street, AE; Keyes, KM; Cerdá, M; Lash, TL; Sorensen, HT; Gradus, JL				Adams, Rachel Sayko; Jiang, Tammy; Rosellini, Anthony J.; Horvath-Puho, Erzsebet; Street, Amy E.; Keyes, Katherine M.; Cerda, Magdalena; Lash, Timothy L.; Sorensen, Henrik Toft; Gradus, Jaimie L.			Sex-Specific Risk Profiles for Suicide Among Persons with Substance Use Disorders in Denmark	ADDICTION																	Adams, Rachel Sayko/AAH-4653-2020; Cerda, Magdalena/HLX-2859-2023; Sørensen, Henrik Toft/Z-6181-2019	Adams, Rachel Sayko/0000-0003-4450-0712; Cerda, Magdalena/0000-0001-8441-7046; Sørensen, Henrik Toft/0000-0003-4299-7040; Horvath-Puho, Erzsebet/0000-0002-3594-2212; Gradus, Jaimie/0000-0003-1459-5327; Street, Amy/0000-0003-4554-9075; Jiang, Tammy/0000-0002-6887-5706; Rosellini, Anthony/0000-0002-8385-8621													0965-2140	1360-0443				OCT	2021	116	10
J	Bellis, ES; Hashem, AA; Causey, JL; Runkle, BRK; Moreno-Garcia, B; Burns, BW; Green, VS; Burcham, TN; Reba, ML; Huang, XZ				Bellis, Emily S.; Hashem, Ahmed A.; Causey, Jason L.; Runkle, Benjamin R. K.; Moreno-Garcia, Beatriz; Burns, Brayden W.; Green, V. Steven; Burcham, Timothy N.; Reba, Michele L.; Huang, Xiuzhen			Detecting Intra-Field Variation in Rice Yield With Unmanned Aerial Vehicle Imagery and Deep Learning	FRONTIERS IN PLANT SCIENCE																	Moreno-García, Beatriz/L-7291-2019; Runkle, B. R. K./AAC-3404-2020; Hashem, Ahmed/AAT-4277-2020	Moreno-García, Beatriz/0000-0003-3918-8103; Runkle, B. R. K./0000-0002-2583-1199; Hashem, Ahmed/0000-0002-1989-2104; Causey, Jason/0000-0002-3985-2919; Green, Steven/0000-0002-7469-0871													1664-462X					2024-03-23	2022	13
C	Pandey, D; Khurana, P; Misra, A		Wani, MA; Sethi, I; Shi, W; Qu, G; Raicu, DS; Jin, R		Pandey, Deepanshu; Khurana, Pranav; Misra, Ashwin			Towards Understanding the Psychological Effects of the COVID-19 Pandemic on the Indian Population	20TH IEEE INTERNATIONAL CONFERENCE ON MACHINE LEARNING AND APPLICATIONS (ICMLA 2021)					20th IEEE International Conference on Machine Learning and Applications (ICMLA)	DEC 13-16, 2021	ELECTR NETWORK	IEEE																									978-1-6654-4337-1				2021
J	Amboni, M; Ricciardi, C; Adamo, S; Nicolai, E; Volzone, A; Erro, R; Cuoco, S; Cesarelli, G; Basso, L; D'Addio, G; Salvatore, M; Pace, L; Barone, P				Amboni, Marianna; Ricciardi, Carlo; Adamo, Sarah; Nicolai, Emanuele; Volzone, Antonio; Erro, Roberto; Cuoco, Sofia; Cesarelli, Giuseppe; Basso, Luca; D'Addio, Giovanni; Salvatore, Marco; Pace, Leonardo; Barone, Paolo			Machine learning can predict mild cognitive impairment in Parkinson's disease	FRONTIERS IN NEUROLOGY																	Erro, Roberto/GRJ-3466-2022; Salvatore, Marco/K-8083-2016; Basso, Luca/AAC-3477-2019; Cesarelli, Giuseppe/ABI-8486-2020; Pace, Leonardo/S-6136-2016	Salvatore, Marco/0000-0001-9734-7702; Cesarelli, Giuseppe/0000-0001-8303-5900; Pace, Leonardo/0000-0002-5741-543X; Basso, Luca/0000-0002-1774-0924; Amboni, Marianna/0000-0002-6988-8197													1664-2295					2024-11-17	2022	13
J	Liu, YS; Hankey, JR; Chokka, S; Chokka, PR; Cao, B				Liu, Yang S.; Hankey, Jeffrey R.; Chokka, Stefani; Chokka, Pratap R.; Cao, Bo			Individualized identification of sexual dysfunction of psychiatric patients with machine-learning	SCIENTIFIC REPORTS																	Cao, Bo/D-1983-2017	Cao, Bo/0000-0001-9338-3271													2045-2322					2024-06-10	2022	12	1
J	Zhuang, JY; Jin, XJ; Chen, Y; Meng, WT; Wang, YD; Yu, JL; Muthukumar, B				Zhuang, Jiayao; Jin, Xiaojun; Chen, Yong; Meng, Wenting; Wang, Yundi; Yu, Jialin; Muthukumar, Bagavathiannan			Drought stress impact on the performance of deep convolutional neural networks for weed detection in Bahiagrass	GRASS AND FORAGE SCIENCE																															0142-5242	1365-2494				MAR	2023	78	1
J	Liu, C; He, Y; Li, YF; Wang, YL; Wang, LX; Wang, SL; Wang, Y				Liu, Chao; He, Yan; Li, Yufeng; Wang, Yulin; Wang, Lexiang; Wang, Shilong; Wang, Yan			Predicting residual properties of ball screw raceway in whirling milling based on machine learning	MEASUREMENT																	Wang, Zhonglin/JVZ-9007-2024; Wang, Xiaogang/B-2439-2013; liang, liang/IAO-8518-2023; Li, yu/HHZ-5236-2022; Zhang, Yanyan/JFA-9161-2023; wang, xu/IAN-4886-2023	Wang, Xiaogang/0000-0002-7929-5889; Wang, Yan/0000-0002-5188-6695													0263-2241	1873-412X				MAR	2021	173
J	Gong, L; He, KW; Cheng, F; Deng, ZP; Cheng, K; Zhang, XE; Zhou, WJ; Ou, J; Wang, J; Zhang, B; Ding, X; Xu, RH; Xi, CH				Gong, Liang; He, Kewu; Cheng, Fang; Deng, Zhenping; Cheng, Kang; Zhang, Xi'e; Zhou, Wenjun; Ou, Jing; Wang, Jian; Zhang, Bei; Ding, Xin; Xu, Ronghua; Xi, Chunhua			The role of ascending arousal network in patients with chronic insomnia disorder	HUMAN BRAIN MAPPING																	Xu, Ronghua/AAE-8353-2021	Ding, Xin/0009-0002-8576-5776; gong, liang/0000-0001-9807-8049													1065-9471	1097-0193				2024-02-01	2023	44	2
J	Chen, BQ; Yu, H; Zhang, X; Li, ZH; Kang, JR; Yu, Y; Yang, JL; Qin, L				Chen, Bingqian; Yu, Hao; Zhang, Xiang; Li, Zhenhong; Kang, Jianrong; Yu, Yang; Yang, Jiale; Qin, Lu			Time-Varying Surface Deformation Retrieval and Prediction in Closed Mines through Integration of SBAS InSAR Measurements and LSTM Algorithm	REMOTE SENSING																	Li, Zhenhong/F-8705-2010; yu, hao/HIK-0596-2022	Li, Zhenhong/0000-0002-8054-7449;														2072-4292				FEB	2022	14	3
J	Tubío-Fungueirino, M; Cernadas, E; Gonçalves, OF; Segalas, C; Bertolín, S; Mar-Barrutia, L; Real, E; Fernández-Delgado, M; Menchón, JM; Carvalho, S; Alonso, P; Carracedo, A; Fernández-Prieto, M				Tubio-Fungueirino, Maria; Cernadas, Eva; Goncalves, Oscar F.; Segalas, Cinto; Bertolin, Sara; Mar-Barrutia, Lorea; Real, Eva; Fernandez-Delgado, Manuel; Menchon, Jose M.; Carvalho, Sandra; Alonso, Pino; Carracedo, Angel; Fernandez-Prieto, Montse			Viability Study of Machine Learning-Based Prediction of COVID-19 Pandemic Impact in Obsessive-Compulsive Disorder Patients	FRONTIERS IN NEUROINFORMATICS																	Bertolín, Sara/AAB-6264-2020; Fernandez-Prieto, Montse/IUO-7764-2023; Carracedo, Angel/D-4257-2012; Menchón, José Manuel/A-4656-2010; Carvalho, Sandra/AHA-1807-2022; Cernadas, Eva/T-6391-2018; Carvalho, Sandra/H-1214-2014; Gonçalves, Óscar F./G-5278-2010; Tubio Fungueirino, Maria/K-7620-2018	Bertolín, Sara/0000-0003-1468-7862; Fernandez-Prieto, Montse/0000-0003-3800-9476; Carracedo, Angel/0000-0003-1085-8986; Carvalho, Sandra/0000-0003-1759-5146; Cernadas, Eva/0000-0002-1562-2553; Carvalho, Sandra/0000-0003-1759-5146; Gonçalves, Óscar F./0000-0003-2735-9155; Tubio Fungueirino, Maria/0000-0002-8121-2472; Fernandez Delgado, Manuel/0000-0001-5483-9424; Alonso, Pino/0000-0002-5779-9111														1662-5196				2024-02-10	2022	16
C	Jesmin, S; Kaiser, MS; Mahmud, M		He, J; Purohit, H; Huang, G; Gao, X; Deng, K		Jesmin, Sabrina; Kaiser, M. Shamim; Mahmud, Mufti			Towards Artificial Intelligence Driven Stress monitoring for mental wellbeing tracking During COVID-19	2020 IEEE/WIC/ACM INTERNATIONAL JOINT CONFERENCE ON WEB INTELLIGENCE AND INTELLIGENT AGENT TECHNOLOGY (WI-IAT 2020)					IEEE/WIC/ACM International Joint Conference on Web Intelligence and Intelligent Agent Technology (WI-IAT)	DEC 14-17, 2020	ELECTR NETWORK	IEEE,ACM,WIC,IEEE Comp Soc									Mahmud/C-7752-2012	Mahmud/0000-0002-2037-8348															978-1-6654-1924-6				2020
J	Zlatintsi, A; Filntisis, PP; Garoufis, C; Efthymiou, N; Maragos, P; Menychtas, A; Maglogiannis, I; Tsanakas, P; Sounapoglou, T; Kalisperakis, E; Karantinos, T; Lazaridi, M; Garyfalli, V; Mantas, A; Mantonakis, L; Smyrnis, N				Zlatintsi, Athanasia; Filntisis, Panagiotis P.; Garoufis, Christos; Efthymiou, Niki; Maragos, Petros; Menychtas, Andreas; Maglogiannis, Ilias; Tsanakas, Panayiotis; Sounapoglou, Thomas; Kalisperakis, Emmanouil; Karantinos, Thomas; Lazaridi, Marina; Garyfalli, Vasiliki; Mantas, Asimakis; Mantonakis, Leonidas; Smyrnis, Nikolaos			E-Prevention: Advanced Support System for Monitoring and Relapse Prevention in Patients with Psychotic Disorders Analyzing Long-Term Multimodal Data from Wearables and Video Captures	SENSORS																	Maglogiannis, Ilias/X-5484-2018; Filntisis, Panagiotis/HOF-4297-2023; Menychtas, Andreas/GXF-2195-2022	Maglogiannis, Ilias/0000-0003-2860-399X; Zlatintsi, Athanasia/0000-0002-1922-9310; Tsanakas, Panayiotis/0000-0002-8503-5784; Menychtas, Andreas/0000-0002-4510-5522; Filntisis, Panagiotis Paraskevas/0000-0002-2042-245X; Efthymiou, Niki/0000-0002-3911-561X														1424-8220				OCT	2022	22	19
J	Moradian, H; Lau, MA; Miki, A; Klonsky, ED; Chapman, AL				Moradian, Hoora; Lau, Mark A.; Miki, Andrew; Klonsky, E. David; Chapman, Alexander L.			Identifying suicide ideation in mental health application posts: A random forest algorithm	DEATH STUDIES																															0748-1187	1091-7683				2024-10-21	2023	47	9
C	Cobo, MJ; Perez, IJ; Velez-Estevez, A; Cabrerizo, FJ			IEEE	Cobo, M. J.; Perez, I. J.; Velez-Estevez, A.; Cabrerizo, F. J.			Uncovering the conceptual evolution of sentiment analysis research field during the period 2017-2021	2022 IEEE CONFERENCE ON EVOLVING AND ADAPTIVE INTELLIGENT SYSTEMS (IEEE EAIS 2022)					14th IEEE Conference on Evolving and Adaptive Intelligent Systems (IEEE EAIS)	MAY 25-26, 2022	Larnaca, CYPRUS	IEEE,IEEE Computat Intelligence Soc,Univ Cyprus,Univ Cyprus, Dept Comp Sci, Software Engn & Internet Technologies Lab,IEEE Syst Man, & Cybernet Soc,IEEE Syst Man, & Cybernet Soc Tech Comm Evolving & Intelligent Syst									Cobo Martín, Manuel Jesús/C-5581-2011; Velez-Estevez, Antonio/AAX-7661-2020	Cobo Martín, Manuel Jesús/0000-0001-6575-803X; Velez-Estevez, Antonio/0000-0002-0109-0293															978-1-6654-3706-6				2022
J	Bennett, CC; Ross, MK; Baek, E; Kim, D; Leow, AD				Bennett, Casey C. C.; Ross, Mindy K. K.; Baek, EuGene; Kim, Dohyeon; Leow, Alex D. D.			Smartphone accelerometer data as a proxy for clinical data in modeling of bipolar disorder symptom trajectory	NPJ DIGITAL MEDICINE																	Bennett, Casey/AAB-1542-2019	Bennett, Casey/0000-0003-2012-9250; Ross, Mindy/0000-0002-8005-0053													2398-6352					2024-12-14	2022	5	1
[truncated: 1,473 more rows]
[truncated: 22 more columns]

## Sheet: IEEE Xplore
Title	Authors	Author Affiliations	Publication Title	Date Added To Xplore	Publication Year	Volume	Issue	Start Page	End Page	Abstract	ISSN	ISBNs	DOI	Funding Information	PDF Link	Author Keywords	IEEE Terms	Mesh_Terms	Article Citation Count	Patent Citation Count	Reference Count	License	Online Date	Issue Date	Meeting Date	Publisher	Document Identifier
[truncated: 993 more rows]

[truncated: 1 more sheets: EI Engineering Village]
