# Supplementary material for: Machine Learning, Deep Learning, and Data Preprocessing Techniques for Detecting, Predicting, and Monitoring Stress and Stress-Related Mental Disorders: Scoping Review
Source: JMIR Ment Health. 2024 Aug 21;11:e53714. doi: 10.2196/53714 (PMC11375388; doi:10.2196/53714)
Supplement: Multimedia Appendix 2 [file mental_v11i1e53714_app2.xlsx]

## Sheet: Sheet1
Article	Year	Data Type	Population Type	Population Demographic Data	Personalization Method	Real-Time?	ML Model	Data Collection Tool	Study Type	ML Type	Ground-Truth	Performance (Best Model)	Best Model			Row Labels	Min of Performance (Best Model)	Max of Performance (Best Model)
[97]	2018	Questionnaire	Indian College Students	N=938		No	Ant Colony Optimization	DASS-21 Questionnaire	Lab	Classification	DASS-21 scores	93.57	ACO			ACO	93.57	93.57
[44]	2021	EEG, ECG, HR	Students	N=24	Using K-means on EEG energy	No	NN, DT, RF, K-means, KNN, SVM	19-channel EEG, 12-channel ECG	Lab	Classification	Stress-inducing task	82	NN			auto-sklearn	79	79
[100]	2018	Questionnaire	Employees	N=750		No	LR, DT, Boosting, RF, KNN	Survey	Naturalistic			75.13	Boosting			Boosting	75.13	75.13
[158]	2021	Skin Response	WESAD dataset	N=15	Only showed the importance of personalization	No	NN	WESAD Dataset	Pre-collected data without experiment	Classification	Stress-inducing task	92.85	CNN			CNN	72	92.85
[77]	2021	Audio Signals	Depressed Patients and Healthy People	N=142 (42 Patient, 100 Healthy)		No	NN		Naturalistic	Classification	Depression Diagnosis (RSDD) dataset	84	CNN			DeepER	83.9	83.9
[157]	2019	HRV, ECG				No	LDA/QDA, SVM		Lab	Classification	Stress-inducing task	82.7	CNN			DT	73.68	88
[139]	2020	HRV, ECG				No	NN	BIOPAC MP150-BioNomadix	Lab	Classification	Three phases of driving task in driving simulator	92.8	CNN			Ensemble	89.6	89.6
[143]	2018	Questionnaire, Text	Facebook users	N=431 (319 Depressed, 162 Normal)		No	NN, Other	Facebook, CES-D Questionnaire	Naturalistic	Classification	CES-D scores	72	CNN			K-ELM	95	95
[145]	2020	Questionnaire	Korean people	N=39,225		Yes	Context-DNN		Pre-collected data without experiment	Classification	Precollected Depression Scores	94.57	NN			KNN	74.43	88.32
[33]	2017	HR, PPG, Audio Signals	Children			Yes	NB, DT, SVM	Wearable Sensor, Microphone	Naturalistic	Classification		83	DT			LR	73	74
[60]	2022	Respiratory, ECG, Questionnaire, HRV	Students	N=99	Resting state ECG removed from data as baseline	No	NB, DT, LDA/QDA, KNN, SVM	E-prime software	Lab	Classification	STAI scores	73.68	DT			LR, DT	84	84
[112]	2019	HRV, ECG	Firefighters	N=26		Yes	DT, SVM	Polar H7 chest strap ECG	Lab	Classification	Stress-inducing task	88	DT			LSTM	83	95
[59]	2019	HRV, Respiratory, ECG	Students	N=18	Resting state removed from ECG and RESP data as baseline	No	NN	Zephyr BioHarness 3.0	Lab	Classification	Stress-inducing task	83.9	DeepER			NB	94.6	94.6
[96]	2021	Questionnaire	Unemployed people	N=334 (86 Depressed, 248 Normal)		No	LR, NB, DT, KNN, SVM		Naturalistic	Classification	Questionnaire scores for depression	89.6	Ensemble			NN	75	100
[111]	2017	Skin Response, PPG, HRV	Healthy subjects	N=12		No	CNN, SOM	Samsung Gear VR	Lab	Classification	Stress-inducing task	95	K-ELM			RF	78.5	100
[46]	2019	EEG	Students	N=63		No	KNN, SVM	PSS-14 Questionnaire, Neurosky Mindwave EEG	Lab	Classification	PSS-14 scores	74.43	KNN			SNN	72.13	72.13
[52]	2017	Eye Tracking, Acceleration/Body Movement, HR, PPG	Adults	N=23		No	Adaboost, KNN, SVM, NB	Camera	Lab	Classification	Stress-inducing task	88.32	KNN			SVM	62	97
[85]	2017	Text		459 posts (207 distorted, 252 undistorted)		No	NN, LR, NB, DT, KNN, SOM		Pre-collected data without experiment	Classification	Hand-labeled data	73	LR			XGBoost	76	97.8
[61]	2019	Skin Response, Respiratory, ECG, HRV	Students	N=60		No	LR, NB, DT, RF, SVM, Other	thoracic respiration belt, skin conductance adhesive patches, BVP sensor	Lab			74	LR			Grand Total	62	100
[152]	2020	Questionnaire	People from tech and non-tech companies			No	LR, DT, RF, KNN, SVM	Survey	Pre-collected data without experiment	Classification	Survey	84	LR, DT
[132]	2021	ECG	Chinese Academy of Sciences	N=34		No	NN	Sticker-Type ECG	Lab	Classification	Stress-inducing task, self-report	86.8	LSTM
[110]	2020	HRV, PPG, Questionnaire	Participants taking exams	N=632		No	NN	BioBeats Biobeam band	Naturalistic	Classification	PSS, STAI and DASS scores	83	LSTM
[53]	2021	Eye Tracking	Adults	N=23		No	NN (CNN, LSTM)	Camera	Lab	Classification	Stress-inducing task	86.1	LSTM
[64]	2020	EMG, Skin Response	Young Gamers	N=15		Yes	NN	Wearable Sensor	Lab	Classification	Questionnaire scores	95	LSTM
[45]	2017	EEG	Healthy subjects	N=42		No	LR, NB, SVM	EEG 128 channels, Electrical Geodesic Net Amps 300 amplifier	Lab	Classification	Stress-inducing task	94.6	NB
[92]	2017	Questionnaire	Stressed Students	N=249		No	NN, RF, Fuzzy, SVM, Other		Pre-collected data without experiment	Classification	BDI scores	100	NN
[156]	2020	Questionnaire	Students	N=917		No	NN, Boosting, Adaboost, KNN, DT, SVM, RF	WhatsApp	Pre-collected data without experiment	Classification	GAD-7 score	75.4	NN
[47]	2019	EEG	College Students and Instructors	N=28		No	NN, NB, SVM	MUSE EEG	Lab	Classification	PSS scores	92.85	NN
[50]	2019	Eye Tracking		N=100 (50 Healthy, 50 Non-healthy)		No	NN	Nvidia GPU	Lab	Classification	Number of rings in eye Iris	98	NN
[43]	2019	EEG, Skin Response, PPG, HRV	College Students and Instructors	N=28		No	NN, NB, SVM	MUSE EEG, Shimmer GSR+	Lab	Classification	PSS scores	75	NN
[99]	2019	Questionnaire	Adult patients		Normalization by Term Frequency–Inverse Document Frequency (TF-IDF)	No	NN, Other		Naturalistic	Classification	Labels by clinician	94.5	NN
[40]	2019	HRV, EEG, Skin Response, Respiratory	Healthy subjects	N=24		No	NN	Polar Wearlink HRM, E243 electrodes	Lab	Classification	Stress-inducing task	90	NN
[144]	2021	HR, Skin Response, PPG	Engineering College Students	N=21		No	Boosting, Adaboost, XGBoost, RF, KNN	Empatica E4	Lab	Classification	Stress-inducing task	99.88	RF
[114]	2019	ECG, PPG, HRV, Skin Response, Respiratory	Healthy subjects	N=30		No	RF, DT, KNN	Shimmer 3 ECG, Empatica E4	Lab	Classification	Stress-inducing task	84.13	RF
[79]	2020	HR, HRV, PPG, Questionnaire	Healthy subjects			No	LR, DT, RF, SVM	Self-made PPG sensor	Lab	Classification	Audio-visual stress inducing stimulus	91	RF
[101]	2017	Questionnaire	Geriatric patients	N=520		No	NB, RF, Other		Lab	Classification	HADS scale	90	RF
[75]	2020	Audio Signals, HRV, Skin Response, ECG	WESAD and SWELL datasets	N=50	One model was trained for each subject (from ground-up and transfer learning)	No	DT	SWELL and WESAD Datasets	Naturalistic	Classification	Questionnaire scores, self-report	95.2	RF
[113]	2020	HRV, PPG, Skin Response		N=15		No	LR, RF, SVM, Other	PLUX BITalino Wearable Sensor	Lab	Classification	Stress-inducing task	80	RF
[57]	2022	Eye Tracking	Football players	N=30		No	RF, Adaboost	HTC Vive Pro Eye with integrated Tobii Pro VR eye tracking system	Lab	Classification	Stress-inducing tasks, salivary alpha-amylase measurements	87.3	RF
[147]	2018	ECG, HRV	Drivers	N=17		No	NN, DT, RF	Wearable Sensors	Pre-collected data without experiment	Classification	Stress-inducing task	100	RF
[93]	2021	Questionnaire				No	LR, NB, DT, RF, KNN, SVM	Goldberg’s Depression Questionnaire	Pre-collected data without experiment	Classification	Goldberg questionnaire scores	86	RF
[49]	2020	EEG	Healthy subjects	N=28		No	LR, RF, NN	MUSE EEG	Lab	Classification	STAI Scores	78.5	RF
[109]	2019	HRV, PPG, Acceleration/Body Movement, Skin Response	Students	N=21	One model was trained for each subject	Yes	RF, KNN, LR, NN	Samsung Gear S, Empatica E4	Naturalistic	Classification	PSS, NASA-TLX, STAI and other questionnaire scores	97.92	RF
[131]	2018	Questionnaire	Students and Working professionals	N=656		No	LR, NB, DT, K-means, KNN, SVM	Questionarate	Naturalistic	Classification	Clustering labels	90	RF
[41]	2019	EEG	Healthy and Mild-depressed	N=22		No	Spiking Neural Network (SNN)	SynAmps amplifier, 61-channel EEG	Lab	Classification	BDI scores for depression	72.13	SNN
[123]	2018	HR, ECG		N=15		No	SVM, Kalman Filter		Lab	Classification	Anxiety stimuli	71	SVM
[72]	2021	Acceleration/Body Movement, PPG, Questionnaire	Students and Staff	N=32	PSS scores were used to change the threshold for stress detection	Yes	LR, Boosting, Adaboost, XGBoost, RF, SVM	Fossil Gen4 Explorist	Both lab and naturalistic	Classification	Stress-inducing task, Self-report	82.6	SVM
[159]	2021	HRV, ECG, Skin Response				No	DT		Lab	Classification	Self-report	79	SVM
[34]	2018	HR, PPG, Acceleration/Body Movement, Skin Response		N=6		No	NB, DT, SVM	Empatica E4	Lab	Classification	Stress-inducing task	93	SVM
[108]	2019	HRV, ECG		N=24	Baseline Removal, Pairwise Transformation	No	NB, RF, LDA/QDA, KNN, SVM, Other	Ag/AgCl Electrodes	Lab	Classification	Stress-inducing task	84.4	SVM
[141]	2021	HR, PPG, Skin Response	College Students	N=1 (22 years old)		No	SVM	Empatica E4	Lab	Classification	Stress-inducing task	80	SVM
[149]	2021	HR, PPG				No	SVM	PPG Sensor, Arduino UNO	Lab	Classification	Stress-inducing task	62	SVM
[142]	2019	Skin Response, PPG, HR, HRV	Patients during virtual speaking	N=30	Min-max normalization, Zero means normalization	No	SVM	Empatica E4	Lab	Classification	Stress-inducing task	86.3	SVM
[140]	2021	Skin Response	Students	N=25	Standard Scale on E-nose data.	No	KNN, SVM, LDA	Gas sensor	Lab	Classification	Stress-inducing task	96	SVM
[104]	2020	Questionnaire	Pregnant Women	N=508		No	RF, SVM	Questionnaire	Naturalistic	Classification	EPDS scores	80	SVM
[42]	2021	EEG	Nurses and non-health professionals	N=80 (30 Nurses, 50 non-health professionals)		No	Adaboost, RF, KNN, SVM, LDA, Ridge, Deep Bilief Network	NeuroScan EEG, SynAmps 2 amplifier	Lab	Classification	Self-report	91	SVM
[94]	2017	Questionnaire				No	NN, Fuzzy, K-means, SVM		Pre-collected data without experiment	Classification	Pre-collected dataset for depression	97	SVM
[63]	2021	EMG, ECG, HRV	Healthy Drivers	N=16		No	SVM	ECG, EMG, Volvo S70	Lab	Classification	Stress-inducing task	93.7	SVM
[127]	2021	HRV, ECG	Yoga and Chi practitioners	N=12		No	KNN	Precollected dataset (from PhysioNet)	Pre-collected data without experiment	Classification	Stress-inducing task	95.31	SVM
[84]	2020	Text		~11k Tweets		No	LR, NB, RF, SVM	Twitter	Naturalistic	Classification	Labeling by sentiment analysis	90	SVM
[107]	2018	HRV, PPG				No	SVM	Polar H7 HRM	Lab	Classification	Self-report	81	SVM
[160]	2021	HR	PTSD patients	N=99		No	XGBoost, RF, GLM, SVM	Apple Watch, MOTO 360	Naturalistic	Classification	Self-report	83	XGBoost
[68]	2019	HR, PPG, Acceleration/Body Movement, Skin Response, Other	Depressed and Healthy Japanese people	N=86 (45 Depressed, 41 Healthy)		No	XGBoost	Silmee W20 Wristband	Naturalistic	Classification	healthy/patient participants	76	XGBoost
[102]	2020	Questionnaire	Depressed and Healthy Dutch citizens	N=11,081 (570 self-reported depression)		No	XGBoost		Pre-collected data without experiment	Classification	Self-report	97.65	XGBoost
[90]	2018	Questionnaire	Patients	N=270		No	Boosting, XGBoost	Questionnaire	Pre-collected data without experiment	Classification	DSM scores for depression	97.8	XGBoost
[155]	2021	Questionnaire	NESDA			No	LR, NB, AUTO-SKLEARN		Pre-collected data without experiment	Classification	Self report	79	auto-sklearn
[95]	2021	Questionnaire	Indian people with mental disorder	N=395		No	LR, NB, RF, KNN, SVM	Google Forms	Naturalistic	Classification	Self-report	92.15
[35]	2020	HR, EMG, Skin Response, Respiratory, ECG	Drivers	N=17		No	LR, DT, LDA/QDA, KNN, SVM		Lab	Classification	Stress markers in driving task	75.02
[125]	2018	Skin Response, ECG, PPG, HRV	Employees with reported stress	N=12		No	SOM	MindMedia NeXus-10 MKII, imec Health Patch	Lab	Classification	SOMs were used to generates	79
